# Supplementary material for: Ethyl 6-methyl-2-sulfanyl­idene-4-[4-(trifluoro­meth­yl)phen­yl]-1,2,3,4-tetra­hydro­pyrimidine-5-carboxyl­ate
Source: Acta Crystallogr Sect E Struct Rep Online. 2011 Jun 4;67(Pt 7):o1559–60. doi: 10.1107/S1600536811019441 (PMC3152077; doi:10.1107/S1600536811019441)
Supplement: Supplementary file 1 [file e-67-o1559-sup1.cif]

##############################################################################
#                                                                            #
# This CIF contains the data in a paper accepted for publication in          #
# Acta Crystallographica Section E. It conforms to the requirements of       #
# Notes for Authors for Acta Crystallographica Section E, and has been       #
# peer reviewed under the auspices of the IUCr Commission on Journals.       #
#                                                                            #
# Full details of the Crystallographic Information File format               #
# are given in the paper "The Crystallographic Information File (CIF):       #
# a New Standard Archive File for Crystallography" by S. R. Hall, F. H.      #
# Allen and I. D. Brown [Acta Cryst. (1991), A47, 655-685].                  #
#                                                                            #
# The current version of the core CIF dictionary is obtainable from          #
# ftp://ftp.iucr.org/pub/cif_core.dic.                                       #
#                                                                            #
# Software is freely available for graphical display of the structure(s)     #
# in this CIF. For information consult the CIF software page                 #
# http://www.iucr.org/resources/cif/software.                                #
#                                                                            #
# This file may be used for bona fide research purposes within the           #
# scientific community so long as proper attribution is given to the journal # 
# article from which it was obtained.                                        #
#                                                                            #
##############################################################################
data_global
_audit_creation_method     'SHELXL-97'
_journal_date_recd_electronic     2011-05-13
_journal_date_accepted     2011-05-23
_journal_name_full     'Acta Crystallographica, Section E'
_journal_year     2011
_journal_volume     67
_journal_issue      7
_journal_page_first     o1559
_journal_page_last     o1560
_journal_paper_category     QO
_journal_coeditor_code     SI2356
loop_
    _publ_contact_author_name
    _publ_contact_author_address
    _publ_contact_author_email
    'Dr. Susanta K. Nayak'
;
Solid State and Structural Chemistry Unit
Indian Institute of Science
Bangalore 560 012
India
;
 nksusa@gmail.com
    'Venugopala, K. N.'
;
School of Chemistry
University of KwaZulu-Natal
Durban 4000
South Africa
;
 venugopala@ukzn.ac.za
_publ_contact_author_fax     '(91) 80 2360 1310'
_publ_contact_author_phone     '(91) 80 2293 2336'
_publ_section_title
;\
Ethyl
6-methyl-2-sulfanylidene-4-[4-(trifluoromethyl)phenyl]-1,2,3,4-\
tetrahydropyrimidine-5-carboxylate
;
loop_
    _publ_author_name
    _publ_author_footnote
    _publ_author_address
    'Nayak, Susanta K.' .
;
Solid State and Structural Chemistry Unit
Indian Institute of Science
Bangalore 560 012
India
;
    'Venugopala, K. N.' .
;
School of Chemistry
University of KwaZulu-Natal
Durban 4000
South Africa
;
    'Govender, Thavendran' .
;
School of Pharmacy and Pharmacology
University of Kwazulu-Natal
Durban 4000, South Africa
;
    'Kruger, Hendrik G.' .
;
School of Chemistry
University of KwaZulu-Natal
Durban 4000
South Africa
;
    'Maguire, Glenn E. M.' .
;
School of Chemistry
University of KwaZulu-Natal
Durban 4000
South Africa
;
    'Row, T. N. Guru' .
;
Solid State and Structural Chemistry Unit
Indian Institute of Science
Bangalore 560 012
India
;
data_I
_chemical_name_systematic
;
Ethyl 6-methyl-2-sulfanylidene-4-[4-(trifluoromethyl)phenyl]-1,2,3,4-
tetrahydropyrimidine-5-carboxylate
;
_chemical_name_common     DHMPS
_chemical_formula_moiety     'C15 H15 F3 N2 O2 S'
_chemical_formula_sum     'C15 H15 F3 N2 O2 S'
_chemical_formula_structural     ?
_chemical_formula_iupac     'C15 H15 F3 N2 O2 S'
_chemical_formula_weight     344.36
_chemical_melting_point     471(2)
_symmetry_cell_setting     triclinic
_symmetry_space_group_name_H-M     'P -1'
_symmetry_space_group_name_Hall     '-P 1'
loop_
    _symmetry_equiv_pos_site_id
    _symmetry_equiv_pos_as_xyz
    1 x,y,z
    2 -x,-y,-z
_cell_length_a     7.2682(3)
_cell_length_b     9.3205(2)
_cell_length_c     12.4779(3)
_cell_angle_alpha     74.199(2)
_cell_angle_beta     88.092(3)
_cell_angle_gamma     69.377(3)
_cell_volume     759.39(5)
_cell_formula_units_Z     2
_cell_measurement_reflns_used     467
_cell_measurement_theta_min     0.97
_cell_measurement_theta_max     27.89
_cell_measurement_temperature     120(2)
_cell_special_details
;
;
_exptl_crystal_description     'Block'
_exptl_crystal_colour     'Colorless'
_exptl_crystal_size_max     0.28
_exptl_crystal_size_mid     0.22
_exptl_crystal_size_min     0.17
_exptl_crystal_size_rad     ?
_exptl_crystal_density_diffrn     1.506
_exptl_crystal_density_meas     ?
_exptl_crystal_density_method     'Not Measured'
_exptl_crystal_F_000     356
_exptl_absorpt_coefficient_mu     0.256
_exptl_absorpt_correction_type     multi-scan
_exptl_absorpt_process_details
;
(CrysAlis PRO; Oxford Diffraction, 2009)
;
_exptl_absorpt_correction_T_min     0.9317
_exptl_absorpt_correction_T_max     0.9578
_exptl_special_details
;
CrysAlisPro, Oxford Diffraction Ltd.,
Version 1.171.33.34d
Empirical absorption correction using spherical harmonics,
 implemented in SCALE3 ABSPACK scaling algorithm.
;
_diffrn_ambient_temperature     120(2)
_diffrn_radiation_type     'Mo K\a'
_diffrn_radiation_wavelength     0.71073
_diffrn_radiation_source     'Enhance (Mo) X-ray Source'
_diffrn_radiation_monochromator     'graphite'
_diffrn_measurement_device_type
        'Oxford Diffraction Xcalibur diffractometer with an Eos (Nova) detector'
_diffrn_measurement_method     '\w scans'
_diffrn_detector_area_resol_mean     16.0839
_diffrn_reflns_number     16986
_diffrn_reflns_av_R_equivalents     0.0344
_diffrn_reflns_av_sigmaI/netI     0.0208
_diffrn_reflns_theta_min     2.43
_diffrn_reflns_theta_max     26.00
_diffrn_reflns_theta_full     25.00
_diffrn_measured_fraction_theta_max     1.000
_diffrn_measured_fraction_theta_full     1.000
_diffrn_reflns_limit_h_min     -8
_diffrn_reflns_limit_h_max     8
_diffrn_reflns_limit_k_min     -11
_diffrn_reflns_limit_k_max     11
_diffrn_reflns_limit_l_min     -15
_diffrn_reflns_limit_l_max     15
_diffrn_reflns_reduction_process
;
;
_refine_special_details
;
Refinement of <i>F</i>^2^ against ALL reflections. The weighted <i>R</i>-factor
<i>wR</i> and goodness of fit <i>S</i> are based on <i>F</i>^2^, conventional
<i>R</i>-factors <i>R</i> are based on <i>F</i>, with <i>F</i> set to zero for
negative <i>F</i>^2^. The threshold expression of <i>F</i>^2^ >
2\s(<i>F</i>^2^) is used only for calculating <i>R</i>-factors(gt) <i>etc</i>.
and is not relevant to the choice of reflections for refinement.
<i>R</i>-factors based on <i>F</i>^2^ are statistically about twice as large
as those based on <i>F</i>, and <i>R</i>- factors based on ALL data will be
even larger.
;
_reflns_number_total     2982
_reflns_number_gt     2670
_reflns_threshold_expression     I>2sigma(I)
_refine_ls_structure_factor_coef     Fsqd
_refine_ls_matrix_type     full
_refine_ls_R_factor_all     0.0365
_refine_ls_R_factor_gt     0.0324
_refine_ls_wR_factor_gt     0.0827
_refine_ls_wR_factor_ref     0.0849
_refine_ls_goodness_of_fit_ref     1.047
_refine_ls_restrained_S_all     1.047
_refine_ls_number_reflns     2982
_refine_ls_number_parameters     268
_refine_ls_number_restraints     0
_refine_ls_hydrogen_treatment     refall
_refine_ls_weighting_scheme     calc
_refine_ls_weighting_details
         'calc w=1/[\s^2^(Fo^2^)+(0.0385P)^2^+0.4675P] where P=(Fo^2^+2Fc^2^)/3'
_atom_sites_solution_hydrogens     geom
_atom_sites_solution_primary     direct
_atom_sites_solution_secondary     difmap
_refine_ls_shift/su_max     0.000
_refine_ls_shift/su_mean     0.000
_refine_diff_density_max     0.328
_refine_diff_density_min     -0.257
_refine_ls_extinction_method     none
_refine_ls_extinction_coef     ?
loop_
    _atom_type_symbol
    _atom_type_description
    _atom_type_scat_dispersion_real
    _atom_type_scat_dispersion_imag
    _atom_type_scat_source
    C C 0.0033 0.0016 ' International Tables Vol C Tables 4.2.6.8 and 6.1.1.4'
    H H 0.0000 0.0000 ' International Tables Vol C Tables 4.2.6.8 and 6.1.1.4'
    F F 0.0171 0.0103 ' International Tables Vol C Tables 4.2.6.8 and 6.1.1.4'
    N N 0.0061 0.0033 ' International Tables Vol C Tables 4.2.6.8 and 6.1.1.4'
    O O 0.0106 0.0060 ' International Tables Vol C Tables 4.2.6.8 and 6.1.1.4'
    S S 0.1246 0.1234 ' International Tables Vol C Tables 4.2.6.8 and 6.1.1.4'
_computing_data_collection
;
CrysAlis PRO (Oxford Diffraction, 2009)
;
_computing_cell_refinement
;
CrysAlis PRO (Oxford Diffraction, 2009)
;
_computing_data_reduction
;
CrysAlis PRO (Oxford Diffraction, 2009)
;
_computing_structure_solution     'SHELXS97 (Sheldrick, 2008)'
_computing_structure_refinement     'SHELXL97 (Sheldrick, 2008)'
_computing_molecular_graphics
 'ORTEP-3 for Windows (Farrugia, 1997) and CAMERON (Watkin <i>et al.</i>, 1993)'
_computing_publication_material
                                'PLATON (Spek, 2009) and PARST (Nardelli, 1995)'
loop_
    _atom_site_type_symbol
    _atom_site_label
    _atom_site_fract_x
    _atom_site_fract_y
    _atom_site_fract_z
    _atom_site_U_iso_or_equiv
    _atom_site_adp_type
    _atom_site_calc_flag
    _atom_site_refinement_flags
    _atom_site_occupancy
    _atom_site_symmetry_multiplicity
    _atom_site_disorder_assembly
    _atom_site_disorder_group
    S S1 0.30321(6) 0.90692(5) 0.45283(3) 0.01866(12) Uani d . 1 1 . .
    O O2 -0.02059(15) 0.41096(13) 0.28311(9) 0.0192(2) Uani d . 1 1 . .
    N N2 -0.01311(19) 0.83739(15) 0.42302(10) 0.0152(3) Uani d . 1 1 . .
    N N1 0.2762(2) 0.67834(15) 0.37360(10) 0.0152(3) Uani d . 1 1 . .
    C C3 -0.0065(2) 0.61577(17) 0.35436(12) 0.0137(3) Uani d . 1 1 . .
    O O1 -0.28789(15) 0.54256(13) 0.35999(9) 0.0202(2) Uani d . 1 1 . .
    C C9 -0.2190(2) 0.89964(17) 0.25202(12) 0.0142(3) Uani d . 1 1 . .
    C C4 -0.1317(2) 0.77821(17) 0.36488(12) 0.0139(3) Uani d . 1 1 . .
    C C5 -0.1193(2) 0.52013(17) 0.33520(12) 0.0146(3) Uani d . 1 1 . .
    C C14 -0.1469(2) 0.87476(19) 0.15166(13) 0.0179(3) Uani d . 1 1 . .
    C C1 0.1797(2) 0.80426(17) 0.41397(12) 0.0144(3) Uani d . 1 1 . .
    C C2 0.1916(2) 0.57285(17) 0.35621(12) 0.0139(3) Uani d . 1 1 . .
    F F3 -0.42949(18) 1.20109(14) -0.14515(8) 0.0412(3) Uani d . 1 1 . .
    C C6 -0.1217(2) 0.31314(19) 0.25754(14) 0.0189(3) Uani d . 1 1 . .
    C C10 -0.3740(2) 1.04101(18) 0.25052(13) 0.0170(3) Uani d . 1 1 . .
    F F2 -0.64945(16) 1.33939(13) -0.05806(9) 0.0389(3) Uani d . 1 1 . .
    C C11 -0.4529(2) 1.15589(19) 0.15063(13) 0.0199(3) Uani d . 1 1 . .
    C C13 -0.2264(2) 0.98893(19) 0.05111(13) 0.0202(3) Uani d . 1 1 . .
    C C8 0.3400(2) 0.42067(19) 0.34389(15) 0.0196(3) Uani d . 1 1 . .
    C C12 -0.3786(2) 1.12940(19) 0.05093(13) 0.0198(3) Uani d . 1 1 . .
    C C7 0.0075(3) 0.2226(2) 0.18351(16) 0.0249(4) Uani d . 1 1 . .
    F F1 -0.3667(2) 1.36503(15) -0.07403(10) 0.0514(4) Uani d . 1 1 . .
    C C15 -0.4567(3) 1.2573(2) -0.05606(14) 0.0280(4) Uani d . 1 1 . .
    H H4 -0.246(2) 0.7766(19) 0.4098(13) 0.010(4) Uiso d . 1 1 . .
    H H2N -0.075(3) 0.907(2) 0.4538(15) 0.016(4) Uiso d . 1 1 . .
    H H1N 0.393(3) 0.652(2) 0.3721(16) 0.024(5) Uiso d . 1 1 . .
    H H10 -0.424(3) 1.059(2) 0.3189(15) 0.016(4) Uiso d . 1 1 . .
    H H6B -0.139(3) 0.241(2) 0.3277(15) 0.016(4) Uiso d . 1 1 . .
    H H14 -0.045(3) 0.779(2) 0.1506(15) 0.023(5) Uiso d . 1 1 . .
    H H13 -0.179(3) 0.971(2) -0.0173(16) 0.024(5) Uiso d . 1 1 . .
    H H6A -0.251(3) 0.384(2) 0.2200(16) 0.025(5) Uiso d . 1 1 . .
    H H11 -0.557(3) 1.253(2) 0.1503(16) 0.026(5) Uiso d . 1 1 . .
    H H7A 0.021(3) 0.296(3) 0.1166(18) 0.034(5) Uiso d . 1 1 . .
    H H7B -0.054(3) 0.152(2) 0.1647(17) 0.035(5) Uiso d . 1 1 . .
    H H7C 0.132(3) 0.156(3) 0.2222(18) 0.037(6) Uiso d . 1 1 . .
    H H8B 0.292(3) 0.332(3) 0.3678(17) 0.037(6) Uiso d . 1 1 . .
    H H8C 0.456(3) 0.395(3) 0.3874(19) 0.042(6) Uiso d . 1 1 . .
    H H8A 0.367(3) 0.431(3) 0.265(2) 0.049(6) Uiso d . 1 1 . .
loop_
    _atom_site_aniso_label
    _atom_site_aniso_U_11
    _atom_site_aniso_U_22
    _atom_site_aniso_U_33
    _atom_site_aniso_U_12
    _atom_site_aniso_U_13
    _atom_site_aniso_U_23
    S1 0.0165(2) 0.0207(2) 0.0237(2) -0.00844(16) 0.00304(15) -0.01173(16)
    O2 0.0148(5) 0.0196(6) 0.0303(6) -0.0092(5) 0.0051(4) -0.0143(5)
    N2 0.0131(6) 0.0161(6) 0.0180(6) -0.0042(5) 0.0007(5) -0.0088(5)
    N1 0.0104(7) 0.0178(6) 0.0199(6) -0.0062(5) 0.0035(5) -0.0080(5)
    C3 0.0144(7) 0.0134(7) 0.0133(7) -0.0049(6) 0.0012(5) -0.0038(5)
    O1 0.0127(6) 0.0223(6) 0.0293(6) -0.0079(5) 0.0048(4) -0.0114(5)
    C9 0.0124(7) 0.0151(7) 0.0175(7) -0.0074(6) 0.0006(6) -0.0052(6)
    C4 0.0125(7) 0.0162(7) 0.0154(7) -0.0061(6) 0.0027(6) -0.0072(6)
    C5 0.0141(7) 0.0128(7) 0.0147(7) -0.0032(6) -0.0009(6) -0.0023(5)
    C14 0.0161(8) 0.0186(8) 0.0205(8) -0.0053(6) 0.0023(6) -0.0089(6)
    C1 0.0162(7) 0.0156(7) 0.0113(7) -0.0061(6) 0.0016(5) -0.0030(5)
    C2 0.0156(7) 0.0141(7) 0.0124(7) -0.0061(6) 0.0011(5) -0.0032(5)
    F3 0.0453(7) 0.0503(7) 0.0175(5) -0.0100(6) -0.0023(5) -0.0018(5)
    C6 0.0178(8) 0.0185(8) 0.0255(8) -0.0103(7) 0.0016(6) -0.0089(7)
    C10 0.0144(7) 0.0193(8) 0.0193(8) -0.0063(6) 0.0044(6) -0.0084(6)
    F2 0.0303(6) 0.0363(6) 0.0314(6) 0.0008(5) -0.0071(5) 0.0045(5)
    C11 0.0156(8) 0.0165(8) 0.0253(8) -0.0040(6) 0.0003(6) -0.0043(6)
    C13 0.0219(8) 0.0254(8) 0.0166(7) -0.0109(7) 0.0042(6) -0.0081(6)
    C8 0.0135(8) 0.0174(8) 0.0287(9) -0.0043(6) 0.0014(7) -0.0092(7)
    C12 0.0176(8) 0.0220(8) 0.0201(8) -0.0092(6) -0.0020(6) -0.0031(6)
    C7 0.0233(9) 0.0267(9) 0.0333(10) -0.0137(8) 0.0069(7) -0.0166(8)
    F1 0.0618(9) 0.0444(7) 0.0454(7) -0.0363(7) -0.0147(6) 0.0168(6)
    C15 0.0277(9) 0.0293(9) 0.0243(9) -0.0120(8) -0.0022(7) -0.0005(7)
_geom_special_details
;
All s.u.'s (except the s.u. in the dihedral angle between two l.s. planes) are
estimated using the full covariance matrix. The cell s.u.'s are taken into
account individually in the estimation of s.u.'s in distances, angles and
torsion angles; correlations between s.u.'s in cell parameters are only used
when they are defined by crystal symmetry. An approximate (isotropic)
treatment of cell s.u.'s is used for estimating s.u.'s involving l.s. planes.
;
loop_
    _geom_bond_atom_site_label_1
    _geom_bond_atom_site_label_2
    _geom_bond_site_symmetry_2
    _geom_bond_distance
    _geom_bond_publ_flag
    S1 C1 . 1.6863(15) ?
    O2 C5 . 1.3369(18) ?
    O2 C6 . 1.4557(18) ?
    N2 C1 . 1.3323(19) ?
    N2 C4 . 1.4725(18) ?
    N2 H2N . 0.829(19) ?
    N1 C1 . 1.3572(19) ?
    N1 C2 . 1.3940(19) ?
    N1 H1N . 0.80(2) ?
    C3 C2 . 1.351(2) ?
    C3 C5 . 1.472(2) ?
    C3 C4 . 1.506(2) ?
    O1 C5 . 1.2128(18) ?
    C9 C14 . 1.388(2) ?
    C9 C10 . 1.396(2) ?
    C9 C4 . 1.534(2) ?
    C4 H4 . 0.988(17) ?
    C14 C13 . 1.389(2) ?
    C14 H14 . 0.941(19) ?
    C2 C8 . 1.493(2) ?
    F3 C15 . 1.334(2) ?
    C6 C7 . 1.502(2) ?
    C6 H6B . 0.982(18) ?
    C6 H6A . 0.98(2) ?
    C10 C11 . 1.385(2) ?
    C10 H10 . 0.949(18) ?
    F2 C15 . 1.336(2) ?
    C11 C12 . 1.389(2) ?
    C11 H11 . 0.95(2) ?
    C13 C12 . 1.384(2) ?
    C13 H13 . 0.946(19) ?
    C8 H8B . 0.98(2) ?
    C8 H8C . 0.94(2) ?
    C8 H8A . 0.99(2) ?
    C12 C15 . 1.494(2) ?
    C7 H7A . 0.95(2) ?
    C7 H7B . 1.00(2) ?
    C7 H7C . 0.95(2) ?
    F1 C15 . 1.348(2) ?
loop_
    _geom_angle_atom_site_label_1
    _geom_angle_atom_site_label_2
    _geom_angle_atom_site_label_3
    _geom_angle_site_symmetry_1
    _geom_angle_site_symmetry_3
    _geom_angle
    _geom_angle_publ_flag
    C5 O2 C6 . . 117.51(12) ?
    C1 N2 C4 . . 123.64(13) ?
    C1 N2 H2N . . 119.0(13) ?
    C4 N2 H2N . . 116.5(13) ?
    C1 N1 C2 . . 123.78(13) ?
    C1 N1 H1N . . 118.1(14) ?
    C2 N1 H1N . . 116.8(14) ?
    C2 C3 C5 . . 125.59(13) ?
    C2 C3 C4 . . 119.99(13) ?
    C5 C3 C4 . . 114.30(12) ?
    C14 C9 C10 . . 118.99(14) ?
    C14 C9 C4 . . 122.22(13) ?
    C10 C9 C4 . . 118.79(13) ?
    N2 C4 C3 . . 109.18(12) ?
    N2 C4 C9 . . 109.86(11) ?
    C3 C4 C9 . . 113.06(12) ?
    N2 C4 H4 . . 106.2(9) ?
    C3 C4 H4 . . 112.9(9) ?
    C9 C4 H4 . . 105.4(9) ?
    O1 C5 O2 . . 123.28(13) ?
    O1 C5 C3 . . 123.34(13) ?
    O2 C5 C3 . . 113.31(12) ?
    C9 C14 C13 . . 120.70(15) ?
    C9 C14 H14 . . 120.4(11) ?
    C13 C14 H14 . . 118.9(11) ?
    N2 C1 N1 . . 116.24(13) ?
    N2 C1 S1 . . 123.24(11) ?
    N1 C1 S1 . . 120.50(11) ?
    C3 C2 N1 . . 118.64(13) ?
    C3 C2 C8 . . 128.19(14) ?
    N1 C2 C8 . . 113.16(13) ?
    O2 C6 C7 . . 106.10(12) ?
    O2 C6 H6B . . 108.8(10) ?
    C7 C6 H6B . . 111.6(10) ?
    O2 C6 H6A . . 108.1(11) ?
    C7 C6 H6A . . 112.1(11) ?
    H6B C6 H6A . . 109.9(15) ?
    C11 C10 C9 . . 120.59(14) ?
    C11 C10 H10 . . 120.0(10) ?
    C9 C10 H10 . . 119.4(10) ?
    C10 C11 C12 . . 119.70(15) ?
    C10 C11 H11 . . 120.2(12) ?
    C12 C11 H11 . . 120.1(11) ?
    C12 C13 C14 . . 119.71(15) ?
    C12 C13 H13 . . 119.8(11) ?
    C14 C13 H13 . . 120.5(11) ?
    C2 C8 H8B . . 111.7(12) ?
    C2 C8 H8C . . 109.6(13) ?
    H8B C8 H8C . . 108.3(18) ?
    C2 C8 H8A . . 110.1(14) ?
    H8B C8 H8A . . 106.3(18) ?
    H8C C8 H8A . . 110.7(19) ?
    C13 C12 C11 . . 120.31(15) ?
    C13 C12 C15 . . 120.14(15) ?
    C11 C12 C15 . . 119.47(15) ?
    C6 C7 H7A . . 109.3(12) ?
    C6 C7 H7B . . 109.3(12) ?
    H7A C7 H7B . . 109.4(17) ?
    C6 C7 H7C . . 109.8(13) ?
    H7A C7 H7C . . 111.7(18) ?
    H7B C7 H7C . . 107.3(17) ?
    F3 C15 F2 . . 106.80(14) ?
    F3 C15 F1 . . 106.00(15) ?
    F2 C15 F1 . . 106.29(15) ?
    F3 C15 C12 . . 112.93(15) ?
    F2 C15 C12 . . 112.89(14) ?
    F1 C15 C12 . . 111.43(14) ?
loop_
    _geom_torsion_atom_site_label_1
    _geom_torsion_atom_site_label_2
    _geom_torsion_atom_site_label_3
    _geom_torsion_atom_site_label_4
    _geom_torsion_site_symmetry_1
    _geom_torsion_site_symmetry_2
    _geom_torsion_site_symmetry_3
    _geom_torsion_site_symmetry_4
    _geom_torsion
    _geom_torsion_publ_flag
    C1 N2 C4 C3 . . . . 32.85(18) ?
    C1 N2 C4 C9 . . . . -91.67(16) ?
    C2 C3 C4 N2 . . . . -24.38(18) ?
    C5 C3 C4 N2 . . . . 159.44(12) ?
    C2 C3 C4 C9 . . . . 98.24(16) ?
    C5 C3 C4 C9 . . . . -77.94(15) ?
    C14 C9 C4 N2 . . . . 105.73(15) ?
    C10 C9 C4 N2 . . . . -73.24(16) ?
    C14 C9 C4 C3 . . . . -16.51(19) ?
    C10 C9 C4 C3 . . . . 164.51(13) ?
    C6 O2 C5 O1 . . . . -1.3(2) ?
    C6 O2 C5 C3 . . . . -178.35(12) ?
    C2 C3 C5 O1 . . . . 161.70(15) ?
    C4 C3 C5 O1 . . . . -22.4(2) ?
    C2 C3 C5 O2 . . . . -21.2(2) ?
    C4 C3 C5 O2 . . . . 154.72(12) ?
    C10 C9 C14 C13 . . . . 0.5(2) ?
    C4 C9 C14 C13 . . . . -178.50(13) ?
    C4 N2 C1 N1 . . . . -17.6(2) ?
    C4 N2 C1 S1 . . . . 163.99(11) ?
    C2 N1 C1 N2 . . . . -8.8(2) ?
    C2 N1 C1 S1 . . . . 169.61(11) ?
    C5 C3 C2 N1 . . . . 178.91(13) ?
    C4 C3 C2 N1 . . . . 3.2(2) ?
    C5 C3 C2 C8 . . . . -2.4(2) ?
    C4 C3 C2 C8 . . . . -178.11(14) ?
    C1 N1 C2 C3 . . . . 15.8(2) ?
    C1 N1 C2 C8 . . . . -163.11(14) ?
    C5 O2 C6 C7 . . . . 170.73(13) ?
    C14 C9 C10 C11 . . . . -1.0(2) ?
    C4 C9 C10 C11 . . . . 177.99(13) ?
    C9 C10 C11 C12 . . . . 0.8(2) ?
    C9 C14 C13 C12 . . . . 0.3(2) ?
    C14 C13 C12 C11 . . . . -0.5(2) ?
    C14 C13 C12 C15 . . . . 176.18(15) ?
    C10 C11 C12 C13 . . . . 0.0(2) ?
    C10 C11 C12 C15 . . . . -176.74(15) ?
    C13 C12 C15 F3 . . . . 25.8(2) ?
    C11 C12 C15 F3 . . . . -157.42(15) ?
    C13 C12 C15 F2 . . . . 147.12(15) ?
    C11 C12 C15 F2 . . . . -36.1(2) ?
    C13 C12 C15 F1 . . . . -93.35(19) ?
    C11 C12 C15 F1 . . . . 83.40(19) ?
loop_
    _geom_hbond_atom_site_label_D
    _geom_hbond_atom_site_label_H
    _geom_hbond_atom_site_label_A
    _geom_hbond_site_symmetry_A
    _geom_hbond_distance_DH
    _geom_hbond_distance_HA
    _geom_hbond_distance_DA
    _geom_hbond_angle_DHA
    _geom_hbond_publ_flag
    N1 H1N O1 1_655 0.80(2) 2.20(2) 2.9868(19) 169.8(18) yes
    N2 H2N S1 2_576 0.830(19) 2.462(19) 3.2830(14) 170(2) yes
    C14 H14 Cg1 . 0.94(2) 2.655(2) 3.129(2) 112 yes
