# Supplementary material for: Ethyl 6-methyl-2-sulfanyl­idene-4-[4-(trifluoro­meth­yl)phen­yl]-1,2,3,4-tetra­hydro­pyrimidine-5-carboxyl­ate
Source: Acta Crystallogr Sect E Struct Rep Online. 2011 Jun 4;67(Pt 7):o1559–60. doi: 10.1107/S1600536811019441 (PMC3152077; doi:10.1107/S1600536811019441)
Supplement: Supplementary file 2 [file e-67-o1559-Isup2.hkl]

#
# h,k,l, Fc-squared, Fo-squared, sigma(Fo-squared) and status flag
#
data_I
_shelx_title ' LTD1 in P-1'
_shelx_refln_list_code          4
_shelx_F_calc_maximum      159.09
_exptl_crystal_F_000       356.00
_reflns_d_resolution_high  0.8107
 
loop_
 _symmetry_equiv_pos_as_xyz
 'x, y, z'
 '-x, -y, -z'
 
_cell_length_a     7.2682
_cell_length_b     9.3205
_cell_length_c    12.4779
_cell_angle_alpha  74.199
_cell_angle_beta   88.092
_cell_angle_gamma  69.377
 
_shelx_F_squared_multiplier     1.000
 
loop_
 _refln_index_h
 _refln_index_k
 _refln_index_l
 _refln_F_squared_calc
 _refln_F_squared_meas
 _refln_F_squared_sigma
 _refln_observed_status
   1   0   0        0.47        0.71      0.13 o
   2   0   0      217.40      238.69      3.19 o
   3   0   0     1888.72     1914.67     10.71 o
   4   0   0        0.04        0.60      0.49 o
   5   0   0       25.86       29.68      2.62 o
   6   0   0      374.01      334.70      8.08 o
   7   0   0      346.41      315.19      9.66 o
   8   0   0       19.28       13.67      2.48 o
  -8   1   0       60.83       55.43      6.13 o
  -7   1   0       17.96       11.95      1.96 o
  -6   1   0       32.96       36.03      2.89 o
  -5   1   0       77.22       69.12      3.53 o
  -4   1   0      159.58      151.19      4.64 o
  -3   1   0      578.40      642.18      8.60 o
  -2   1   0      447.87      470.45      7.04 o
  -1   1   0     2066.89     2202.07     23.91 o
   0   1   0        0.47        0.52      0.17 o
   1   1   0      165.86      179.10      1.83 o
   2   1   0     2055.09     2251.59     13.50 o
   3   1   0       43.63       60.34      1.96 o
   4   1   0       90.95      108.95      2.43 o
   5   1   0      172.07      211.56      3.18 o
   6   1   0      218.76      194.46      4.64 o
   7   1   0       14.45       10.31      1.71 o
   8   1   0        7.03       10.96      2.48 o
  -7   2   0      157.53      162.75      7.71 o
  -6   2   0       81.32       84.01      4.65 o
  -5   2   0        0.46        0.00      0.88 o
  -4   2   0      107.99       94.37      4.00 o
  -3   2   0       78.61       50.41      1.92 o
  -2   2   0      391.09      452.44      5.90 o
  -1   2   0      146.07      155.05      2.05 o
   0   2   0      191.83      170.48      2.02 o
   1   2   0      273.97      272.88      2.75 o
   2   2   0    12156.16    12135.60     61.70 o
   3   2   0      375.47      383.19      5.88 o
   4   2   0      380.36      416.34      9.27 o
   5   2   0      183.54      201.85      5.19 o
   6   2   0      205.44      199.74      5.04 o
   7   2   0        1.07        0.63      0.86 o
   8   2   0       30.89       32.50      5.01 o
  -7   3   0      167.97      186.55      8.65 o
  -6   3   0       14.06       12.56      2.24 o
  -5   3   0        8.44        8.16      1.59 o
  -4   3   0      311.90      296.18      9.08 o
  -3   3   0      254.10      237.33      5.44 o
  -2   3   0       20.79       20.87      1.12 o
  -1   3   0      333.77      289.91      3.84 o
   0   3   0      208.71      231.05      2.98 o
   1   3   0      160.87      151.02      1.93 o
   2   3   0     1224.20     1224.60      6.81 o
   3   3   0      542.12      546.07      7.34 o
   4   3   0      178.86      190.01      6.88 o
   5   3   0       39.53       49.19      2.67 o
   6   3   0        0.49        3.61      1.10 o
   7   3   0       73.55       78.77      3.46 o
   8   3   0      239.71      238.86     10.25 o
  -6   4   0       29.67       36.60      3.47 o
  -5   4   0        5.78        5.38      1.49 o
  -4   4   0      683.30      681.05     12.60 o
  -3   4   0      279.27      275.46      5.08 o
  -2   4   0      116.88      113.03      3.24 o
  -1   4   0      156.48      140.70      2.85 o
   0   4   0     1211.70     1311.07     17.71 o
   1   4   0      705.61      691.90      7.76 o
   2   4   0       39.38       44.01      1.26 o
   3   4   0     2297.03     2362.87     12.54 o
   4   4   0     1587.77     1599.27     16.57 o
   5   4   0      205.40      230.67      5.94 o
   6   4   0     1508.38     1499.39     18.06 o
   7   4   0       45.76       46.05      3.09 o
   8   4   0      135.66      151.11      5.90 o
  -6   5   0        5.69        6.07      2.13 o
  -5   5   0      577.91      586.66     13.79 o
  -4   5   0       46.72       46.97      3.15 o
  -3   5   0       17.83       17.77      1.43 o
  -2   5   0      552.21      530.33      6.86 o
  -1   5   0      303.96      342.14      4.93 o
   0   5   0       28.18       38.27      1.49 o
   1   5   0        1.83        1.17      0.50 o
   2   5   0     1432.30     1522.25      8.94 o
   3   5   0        0.67        1.11      0.34 o
   4   5   0       15.59       17.19      1.76 o
   5   5   0     1338.87     1278.60     17.19 o
   6   5   0      277.48      282.71      7.13 o
   7   5   0       16.67       15.25      2.11 o
   8   5   0       44.21       40.89      3.15 o
  -5   6   0       18.07       19.05      3.08 o
  -4   6   0        2.63        1.42      1.01 o
  -3   6   0       83.10       88.96      4.19 o
  -2   6   0       34.79       25.48      1.60 o
  -1   6   0       52.66       55.57      2.12 o
   0   6   0       27.15       26.31      1.33 o
   1   6   0       22.22       24.17      1.58 o
   2   6   0        3.91        5.63      0.44 o
   3   6   0       19.43       13.89      0.84 o
   4   6   0      330.44      338.81      6.03 o
   5   6   0        0.10        0.59      0.53 o
   6   6   0       26.04       35.32      2.60 o
   7   6   0       33.61       32.60      3.59 o
   8   6   0      166.95      156.67      6.06 o
  -4   7   0      231.05      249.09     15.07 o
  -3   7   0       53.36       59.29      3.66 o
  -2   7   0       27.23       26.40      2.15 o
  -1   7   0       58.82       62.85      2.66 o
   0   7   0       30.30       29.90      2.51 o
   1   7   0        0.43        0.90      0.62 o
   2   7   0      321.74      316.18      4.18 o
   3   7   0       10.27        8.68      0.86 o
   4   7   0      102.98      105.30      3.36 o
   5   7   0       37.70       37.61      2.49 o
   6   7   0       23.48       22.31      2.52 o
   7   7   0      175.22      185.56      7.16 o
   8   7   0       13.21       10.51      2.38 o
  -3   8   0       88.54       92.53      5.64 o
  -2   8   0        0.54        1.59      0.98 o
  -1   8   0        1.38        0.58      0.70 o
   0   8   0        5.80        5.55      0.99 o
   1   8   0        0.87        0.00      0.88 o
   2   8   0      282.11      277.63      7.88 o
   3   8   0       91.95       93.83      4.22 o
   4   8   0      181.02      176.86      6.50 o
   5   8   0       63.32       63.81      4.03 o
   6   8   0       30.31       31.00      2.88 o
   7   8   0      100.15      105.34      6.60 o
   8   8   0       14.65       20.70      2.28 o
  -2   9   0       54.05       60.13      5.52 o
  -1   9   0      111.33      117.92      5.28 o
   0   9   0      167.77      164.01      4.93 o
   1   9   0      238.66      241.09      7.15 o
   2   9   0     1012.17     1019.71     24.04 o
   3   9   0       71.68       71.22      3.96 o
   4   9   0       85.71       84.70      4.85 o
   5   9   0      119.33      120.22      9.99 o
   6   9   0      196.10      209.20      7.75 o
   7   9   0       21.13       24.71      2.78 o
   0  10   0       65.64       66.19      3.88 o
   1  10   0       34.00       35.32      2.94 o
   2  10   0       16.75       16.57      2.34 o
   3  10   0        1.20        0.53      1.18 o
   4  10   0       27.60       26.98      2.94 o
   5  10   0        3.89        1.35      1.27 o
   6  10   0       45.57       43.22      4.54 o
   3  11   0       17.32       19.90      2.71 o
   4  11   0      188.99      203.21      8.35 o
  -6 -10   1       61.76       69.17      4.83 o
  -5 -10   1       12.34       14.45      2.43 o
  -4 -10   1       67.48       71.74      4.84 o
  -3 -10   1       39.18       41.69      3.62 o
  -2 -10   1        1.98        0.94      1.15 o
  -1 -10   1       61.66       62.87      3.52 o
   0 -10   1       16.93       18.25      2.07 o
  -7  -9   1        7.08        5.65      1.60 o
  -6  -9   1       26.04       29.10      2.99 o
  -5  -9   1      367.97      329.62      9.72 o
  -4  -9   1      143.62      147.54      6.47 o
  -3  -9   1        1.23        0.79      1.12 o
  -2  -9   1       62.04       61.32      4.11 o
  -1  -9   1       94.19       98.22      4.65 o
   0  -9   1        7.76        8.11      1.26 o
   1  -9   1      110.37      106.11      5.16 o
  -7  -8   1       54.25       54.67      3.85 o
  -6  -8   1       36.85       28.27      2.76 o
  -5  -8   1        3.30        2.83      1.20 o
  -4  -8   1       86.28       83.94      4.59 o
  -3  -8   1       18.02       16.11      1.84 o
  -2  -8   1      903.24      883.02     14.30 o
  -1  -8   1       65.86       66.02      3.63 o
   0  -8   1     1067.23     1036.96     14.54 o
   1  -8   1       82.56       89.65      3.95 o
   2  -8   1        3.55        3.16      1.06 o
   3  -8   1        0.01        0.00      0.96 o
  -8  -7   1        1.88        2.49      1.25 o
  -7  -7   1       14.23       10.06      1.73 o
  -6  -7   1      161.36      150.72      5.79 o
  -5  -7   1      169.75      168.82      5.25 o
  -4  -7   1       23.73       24.59      1.72 o
  -3  -7   1      621.02      608.56      7.95 o
  -2  -7   1        9.17        8.16      1.39 o
  -1  -7   1        0.67        0.00      1.02 o
   0  -7   1       24.27       22.50      1.61 o
   1  -7   1        8.03        7.84      1.15 o
   2  -7   1       63.43       62.48      3.01 o
   3  -7   1       26.72       27.21      2.55 o
   4  -7   1       99.20      107.71      5.70 o
  -8  -6   1        0.28        0.19      1.17 o
  -7  -6   1       13.19       12.72      1.80 o
  -6  -6   1       85.40       75.59      3.22 o
  -5  -6   1       53.19       45.04      2.20 o
  -4  -6   1       13.52       14.55      1.23 o
  -3  -6   1      230.41      204.18      4.36 o
  -2  -6   1      709.04      726.47      8.23 o
  -1  -6   1       97.58       94.52      2.97 o
   0  -6   1      517.99      485.63      7.71 o
   1  -6   1       10.85        7.43      0.89 o
   2  -6   1      500.34      474.69      9.34 o
   3  -6   1      247.65      245.85      7.63 o
   4  -6   1        2.93        3.30      1.67 o
   5  -6   1       91.88       81.02      5.24 o
  -8  -5   1       71.40       76.13      5.29 o
  -7  -5   1        1.46        0.12      0.92 o
  -6  -5   1       93.46      102.65      5.90 o
  -5  -5   1      245.68      243.73      7.03 o
  -4  -5   1       49.14       41.51      1.49 o
  -3  -5   1     1441.28     1442.28     13.34 o
  -2  -5   1        0.70        0.54      0.48 o
  -1  -5   1        7.58        9.74      0.74 o
   0  -5   1      234.22      223.95      4.80 o
   1  -5   1      482.97      520.96      7.94 o
   2  -5   1      125.61      127.30      3.41 o
   3  -5   1      296.30      290.68      6.72 o
   4  -5   1      145.62      154.38      6.66 o
   5  -5   1       17.28       17.51      2.43 o
  -8  -4   1       95.20       89.61      5.81 o
  -7  -4   1      242.86      238.24      6.75 o
  -6  -4   1      480.16      504.12     11.18 o
  -5  -4   1       43.97       36.84      2.41 o
  -4  -4   1      219.23      229.69      5.45 o
  -3  -4   1       37.92       38.29      1.46 o
  -2  -4   1     1201.13     1175.14      8.45 o
  -1  -4   1      677.90      644.51      5.82 o
   0  -4   1       82.26       84.66      2.88 o
   1  -4   1     1700.67     1699.64     11.34 o
   2  -4   1      395.85      366.03      5.28 o
   3  -4   1      141.86      136.63      3.80 o
   4  -4   1      911.47      887.27     19.44 o
   5  -4   1       32.24       30.84      2.98 o
   6  -4   1      196.95      211.36     11.52 o
  -8  -3   1        7.82        4.87      2.04 o
  -7  -3   1      325.86      335.66      7.92 o
  -6  -3   1      168.89      177.75      4.85 o
  -5  -3   1       36.77       32.00      2.14 o
  -4  -3   1       51.43       45.72      2.39 o
  -3  -3   1      290.07      302.86      4.75 o
  -2  -3   1       27.52       20.20      1.12 o
  -1  -3   1      203.60      201.52      2.63 o
   0  -3   1      484.24      488.40      5.18 o
   1  -3   1        1.85        6.67      0.63 o
   2  -3   1        1.29        0.32      0.37 o
   3  -3   1      132.19      130.79      3.60 o
   4  -3   1      104.41      108.28      4.64 o
   5  -3   1        0.12        1.38      0.96 o
   6  -3   1        6.05        6.30      1.58 o
   7  -3   1        0.68        0.00      1.15 o
  -8  -2   1        0.15        0.00      1.35 o
  -7  -2   1      151.55      158.06      4.98 o
  -6  -2   1       13.64       10.17      1.24 o
  -5  -2   1       33.24       38.33      1.89 o
  -4  -2   1      152.78      144.62      4.93 o
  -3  -2   1       64.87       84.15      2.22 o
  -2  -2   1       21.46       32.57      1.82 o
  -1  -2   1      908.03     1043.77      6.64 o
   0  -2   1     1551.04     1510.72      6.34 o
   1  -2   1     1094.69     1075.49      7.32 o
   2  -2   1      524.73      518.67      5.71 o
   3  -2   1      404.61      432.68      6.12 o
   4  -2   1      106.84       96.64      4.32 o
   5  -2   1      121.43      124.90      5.15 o
   6  -2   1      206.83      200.41      9.51 o
   7  -2   1        1.50        2.79      1.29 o
  -8  -1   1      192.92      222.89     10.83 o
  -7  -1   1       76.13       69.31      4.30 o
  -6  -1   1      282.75      282.36      5.59 o
  -5  -1   1      594.33      567.43      8.23 o
  -4  -1   1       82.43      102.34      2.74 o
  -3  -1   1      182.63      224.36      5.62 o
  -2  -1   1      777.87      782.03      6.39 o
  -1  -1   1       51.41       48.62      1.15 o
   0  -1   1      322.43      351.57      3.22 o
   1  -1   1     2411.07     2332.67     15.90 o
   2  -1   1      504.72      560.42      6.77 o
   3  -1   1     1515.85     1515.87     13.87 o
   4  -1   1       10.17        4.00      0.97 o
   5  -1   1       13.55       15.90      1.78 o
   6  -1   1       11.11       11.59      1.72 o
   7  -1   1        7.21        9.61      1.82 o
  -8   0   1       39.59       32.15      5.10 o
  -7   0   1       93.69       87.35      4.60 o
  -6   0   1      125.68      135.87      5.82 o
  -5   0   1      515.27      520.75     10.47 o
  -4   0   1      719.32      787.02      6.18 o
  -3   0   1      817.95      856.04     11.06 o
  -2   0   1       14.90       11.56      0.89 o
  -1   0   1     6182.20     6273.87     65.52 o
   1   0   1     1300.32     1334.05     14.54 o
   2   0   1     4887.71     4515.92     26.61 o
   3   0   1        2.83        1.07      0.47 o
   4   0   1      314.96      339.60      5.95 o
   5   0   1      340.67      355.95      6.47 o
   6   0   1       95.52       85.76      4.14 o
   7   0   1      616.24      570.93     14.03 o
   8   0   1       53.32       67.11      5.03 o
  -8   1   1      187.33      188.23     14.43 o
  -7   1   1       56.47       49.73      3.61 o
  -6   1   1      369.32      360.57      8.88 o
  -5   1   1       37.11       40.40      2.73 o
  -4   1   1     1096.45     1107.32     15.21 o
  -3   1   1     2567.40     2527.55     33.89 o
  -2   1   1        2.63        1.12      0.19 o
  -1   1   1        0.43        2.25      0.23 o
   0   1   1     2570.12     2624.31     25.41 o
   1   1   1        9.49       15.65      1.09 o
   2   1   1     2839.44     2983.59     30.25 o
   3   1   1        4.05        9.65      0.79 o
   4   1   1      721.56      692.42      6.53 o
   5   1   1      178.59      179.24      4.27 o
   6   1   1       54.77       47.50      2.51 o
   7   1   1       26.45       24.69      2.07 o
   8   1   1       56.29       52.87      3.88 o
  -7   2   1       42.23       46.25      4.15 o
  -6   2   1      133.57      122.96      5.52 o
  -5   2   1       49.49       50.83      3.27 o
  -4   2   1      278.16      293.17      6.93 o
  -3   2   1     1228.18     1230.56     10.19 o
  -2   2   1        1.46        2.47      0.41 o
  -1   2   1     2561.39     2533.61     23.04 o
   0   2   1      339.92      342.89      4.42 o
   1   2   1     3109.47     3266.94     31.98 o
   2   2   1      923.07      936.22      8.68 o
   3   2   1       69.86       91.18      2.90 o
   4   2   1      122.98      101.62      2.94 o
   5   2   1      807.95      781.05      9.70 o
   6   2   1      240.50      249.97      5.03 o
   7   2   1      112.14      115.89      3.86 o
   8   2   1       28.12       27.58      2.78 o
  -7   3   1       32.50       30.83      3.64 o
  -6   3   1      113.93      111.19      5.57 o
  -5   3   1        7.32        4.39      1.22 o
  -4   3   1       92.98       85.45      4.04 o
  -3   3   1       28.21       27.17      1.47 o
  -2   3   1      772.51      744.30      8.59 o
  -1   3   1     1890.08     1957.81     11.49 o
   0   3   1     1208.19     1224.36      7.63 o
   1   3   1       40.33       45.95      1.36 o
   2   3   1     2356.75     2440.55     19.85 o
   3   3   1      503.90      476.89      6.88 o
   4   3   1       17.94       12.60      1.32 o
   5   3   1      135.65      130.59      4.38 o
   6   3   1     1352.68     1339.39     15.15 o
   7   3   1      103.83      107.70      4.12 o
   8   3   1       61.39       59.63      3.91 o
  -6   4   1        0.48        0.00      1.31 o
  -5   4   1       24.58       22.32      2.51 o
  -4   4   1     1376.48     1276.55     20.21 o
  -3   4   1      571.26      578.83      9.99 o
  -2   4   1      237.05      235.79      3.89 o
  -1   4   1      634.09      627.56      5.73 o
   0   4   1        1.00        0.65      0.36 o
   1   4   1      265.23      250.79      5.32 o
   2   4   1      819.70      892.37      6.04 o
   3   4   1      666.67      702.42      8.40 o
   4   4   1     1650.44     1732.52     19.21 o
   5   4   1      333.00      320.80      7.02 o
   6   4   1      266.80      282.16      7.23 o
   7   4   1       15.24       13.53      1.85 o
   8   4   1      255.70      259.55     10.89 o
  -6   5   1       12.82        9.22      2.43 o
  -5   5   1      505.88      497.58     13.23 o
  -4   5   1       32.32       30.92      2.54 o
  -3   5   1        0.81        0.00      0.76 o
  -2   5   1      225.82      215.11      4.90 o
  -1   5   1       90.97       86.84      2.42 o
   0   5   1       38.44       31.26      1.27 o
   1   5   1      664.43      713.38      7.26 o
   2   5   1      781.95      869.24      8.52 o
   3   5   1      525.53      571.05      5.42 o
   4   5   1      856.62      879.86      9.19 o
   5   5   1      623.27      634.24     13.32 o
   6   5   1      933.81      924.78     15.87 o
   7   5   1      160.57      152.21      7.57 o
   8   5   1       57.54       58.58      3.79 o
  -5   6   1        2.66        3.60      2.05 o
  -4   6   1       80.27       83.34      4.33 o
  -3   6   1        2.38        1.07      0.99 o
  -2   6   1        1.08        0.20      0.74 o
  -1   6   1      408.22      393.69      5.72 o
   0   6   1      265.16      241.67      3.98 o
   1   6   1       56.45       49.42      2.29 o
   2   6   1      223.14      201.39      3.57 o
   3   6   1      296.61      299.14      5.25 o
   4   6   1      134.84      147.12      4.53 o
   5   6   1      228.87      232.36      6.58 o
   6   6   1       54.72       52.94      2.67 o
   7   6   1        0.04        0.21      0.83 o
   8   6   1      144.60      154.13      6.15 o
  -4   7   1       15.78       21.91      2.81 o
  -3   7   1        0.74        0.60      0.99 o
  -2   7   1        3.66        3.09      0.94 o
  -1   7   1        1.33        1.56      0.59 o
   0   7   1       23.58       19.14      1.65 o
   1   7   1       49.36       53.73      2.37 o
   2   7   1      166.91      160.52      4.93 o
   3   7   1        8.52        7.41      0.69 o
   4   7   1      508.73      494.36      7.64 o
   5   7   1        2.06        0.51      0.73 o
   6   7   1      285.15      284.74      6.72 o
   7   7   1      435.09      438.38     12.53 o
   8   7   1       81.32       75.57      5.39 o
  -3   8   1        1.85        1.45      1.66 o
  -2   8   1       51.27       58.93      3.30 o
  -1   8   1      125.39      110.09      3.61 o
   0   8   1       39.09       33.51      2.03 o
   1   8   1      323.05      317.12      5.96 o
   2   8   1      105.94      108.59      4.49 o
   3   8   1      146.01      141.53      5.70 o
   4   8   1      103.53       96.86      4.15 o
   5   8   1       95.55       84.09      5.34 o
   6   8   1        3.06        2.63      1.37 o
   7   8   1      108.46      106.11      4.98 o
   8   8   1       10.69       10.91      1.93 o
  -2   9   1      110.12      103.81      6.18 o
  -1   9   1        1.26        1.25      1.10 o
   0   9   1        0.17        0.35      0.87 o
   1   9   1      830.52      825.26     12.96 o
   2   9   1      225.75      223.38      6.88 o
   3   9   1        2.66        2.05      1.32 o
   4   9   1        1.53        1.85      1.22 o
   5   9   1       18.64       18.40      2.36 o
   6   9   1        3.22        2.78      1.27 o
   7   9   1        1.35        0.00      1.35 o
  -1  10   1       25.45       30.37      3.34 o
   0  10   1      281.68      292.11      9.30 o
   1  10   1        9.38        6.98      1.48 o
   2  10   1        6.94       10.78      1.78 o
   3  10   1      291.36      288.25      9.91 o
   4  10   1       12.70       13.27      2.13 o
   5  10   1        2.32        3.07      1.64 o
   6  10   1       85.38       94.45      5.48 o
   2  11   1        3.81        3.70      1.49 o
   3  11   1      284.49      284.00      9.68 o
   4  11   1        2.12        1.43      1.36 o
  -5 -10   2        3.85        5.51      1.71 o
  -4 -10   2       86.83      102.14      5.87 o
  -3 -10   2       41.54       40.42      4.04 o
  -2 -10   2       53.51       47.94      3.96 o
  -1 -10   2      337.83      344.05     11.05 o
  -6  -9   2       41.34       35.34      3.32 o
  -5  -9   2        2.65        0.00      1.15 o
  -4  -9   2      104.81      103.49      5.48 o
  -3  -9   2      483.60      477.36     11.44 o
  -2  -9   2      178.17      193.92      7.33 o
  -1  -9   2      259.96      276.16      7.41 o
   0  -9   2        0.13        0.00      0.81 o
   1  -9   2       28.28       30.95      2.84 o
  -7  -8   2      156.43      162.99      6.63 o
  -6  -8   2        2.85        0.97      1.08 o
  -5  -8   2       71.10       62.53      4.04 o
  -4  -8   2      153.93      142.38      6.04 o
  -3  -8   2        5.78        7.70      1.43 o
  -2  -8   2      171.77      160.39      6.25 o
  -1  -8   2      295.66      283.99      7.64 o
   0  -8   2        1.38        2.24      0.93 o
   1  -8   2        1.89        2.28      1.00 o
   2  -8   2       72.69       82.29      4.51 o
  -8  -7   2      239.99      251.94      9.50 o
  -7  -7   2       21.11       20.20      2.24 o
  -6  -7   2       49.91       44.95      3.23 o
  -5  -7   2      182.78      161.79      5.21 o
  -4  -7   2      181.70      174.41      4.58 o
  -3  -7   2      604.48      627.99     10.85 o
  -2  -7   2      200.80      204.06      5.15 o
  -1  -7   2      398.30      399.49     10.74 o
   0  -7   2        1.72        1.47      0.65 o
   1  -7   2      651.73      633.23     10.84 o
   2  -7   2        6.52        2.53      0.89 o
   3  -7   2        6.60        5.86      1.32 o
   4  -7   2        3.41        5.91      1.58 o
  -8  -6   2      157.05      147.57      7.15 o
  -7  -6   2       10.15       11.89      2.98 o
  -6  -6   2      162.77      149.71      5.52 o
  -5  -6   2      357.32      347.50      8.09 o
  -4  -6   2      174.68      159.99      5.20 o
  -3  -6   2       26.09       24.90      1.88 o
  -2  -6   2      381.08      407.24      6.72 o
  -1  -6   2      388.14      384.83      9.14 o
   0  -6   2       56.45       48.71      2.47 o
   1  -6   2      897.50      881.21     13.17 o
   2  -6   2        2.48        2.32      0.74 o
   3  -6   2        4.23        3.37      1.03 o
   4  -6   2        0.90        2.07      1.02 o
  -8  -5   2      246.24      245.84      7.73 o
  -7  -5   2        5.81        5.16      1.08 o
  -6  -5   2      721.45      734.57     15.83 o
  -5  -5   2       34.79       35.03      2.12 o
  -4  -5   2       24.65       29.17      1.49 o
  -3  -5   2      548.57      576.83      8.62 o
  -2  -5   2     1534.09     1527.93     21.38 o
  -1  -5   2      341.17      329.38      4.43 o
   0  -5   2       18.23       16.53      1.46 o
   1  -5   2        1.79        1.32      0.53 o
   2  -5   2       37.98       32.18      1.79 o
   3  -5   2      519.19      515.98     10.23 o
   4  -5   2      487.49      486.83     11.31 o
   5  -5   2       17.14       18.01      2.45 o
  -8  -4   2        4.59        0.82      1.07 o
  -7  -4   2       94.73      101.05      4.41 o
  -6  -4   2     1287.33     1245.92     16.27 o
  -5  -4   2       86.51       82.07      3.09 o
  -4  -4   2      589.83      616.14     10.94 o
  -3  -4   2      357.65      353.27      4.46 o
  -2  -4   2        6.89        5.87      0.62 o
  -1  -4   2      359.71      361.08      3.42 o
   0  -4   2      621.32      645.98      8.19 o
   1  -4   2      482.43      484.44      7.18 o
   2  -4   2       83.51       80.91      2.56 o
   3  -4   2       38.18       35.60      2.14 o
   4  -4   2       62.21       65.86      3.75 o
   5  -4   2       23.98       24.95      2.71 o
   6  -4   2       44.53       49.55      6.38 o
  -8  -3   2      232.98      232.81      8.17 o
  -7  -3   2       60.77       66.70      3.19 o
  -6  -3   2       98.47      102.88      3.96 o
  -5  -3   2      588.98      564.21      8.79 o
  -4  -3   2      154.78      148.87      3.14 o
  -3  -3   2       28.99       28.96      1.32 o
  -2  -3   2      465.99      472.25      7.21 o
  -1  -3   2      243.20      227.70      2.96 o
   0  -3   2      407.41      374.38      4.70 o
   1  -3   2      747.99      760.83      6.57 o
   2  -3   2       13.20       11.19      0.90 o
   3  -3   2       34.61       32.37      1.91 o
   4  -3   2       51.22       48.14      3.40 o
   5  -3   2       17.22       18.54      2.22 o
   6  -3   2        0.25        0.75      1.08 o
  -8  -2   2        7.14        4.36      1.89 o
  -7  -2   2        4.20        3.82      1.24 o
  -6  -2   2        0.35        1.11      0.55 o
  -5  -2   2      170.90      166.54      3.69 o
  -4  -2   2      334.34      317.65      6.37 o
  -3  -2   2        4.53        8.39      0.69 o
  -2  -2   2       99.53      111.22      2.25 o
  -1  -2   2      515.49      498.11      3.83 o
   0  -2   2      324.71      299.29      2.92 o
   1  -2   2     1154.76     1212.83      8.17 o
   2  -2   2       53.78       46.33      1.73 o
   3  -2   2     1197.84     1141.14     10.23 o
   4  -2   2      446.42      437.40      9.36 o
   5  -2   2        8.33        8.32      1.60 o
   6  -2   2       99.24      107.79      5.30 o
   7  -2   2        2.88        2.68      1.37 o
  -8  -1   2       53.80       67.35      6.07 o
  -7  -1   2      657.67      643.49     15.70 o
  -6  -1   2      347.18      325.38      6.22 o
  -5  -1   2      197.41      201.05      4.23 o
  -4  -1   2      658.81      688.93      8.98 o
  -3  -1   2       90.13       89.28      1.91 o
  -2  -1   2      804.74      741.23     10.74 o
  -1  -1   2     3533.56     3555.61     15.02 o
   0  -1   2     3344.07     3552.90     14.46 o
   1  -1   2     4945.39     4973.37     19.48 o
   2  -1   2        8.61        3.96      0.55 o
   3  -1   2      461.07      469.06      6.92 o
   4  -1   2     1473.32     1514.02     16.19 o
   5  -1   2       71.90       71.24      5.52 o
   6  -1   2        7.20        7.30      1.43 o
   7  -1   2      243.95      248.18     13.62 o
  -8   0   2       42.22       44.09      5.88 o
  -7   0   2       82.17       78.31      6.51 o
  -6   0   2        0.98        0.11      0.95 o
  -5   0   2        0.06        0.29      0.39 o
  -4   0   2       13.04        7.02      0.73 o
  -3   0   2     2247.83     2228.54     13.69 o
  -2   0   2      278.82      308.60      3.51 o
  -1   0   2     5715.43     5723.28     32.13 o
   0   0   2        8.42        5.78      0.24 o
   1   0   2      146.57      182.42      1.61 o
   2   0   2     1212.04     1166.66     16.49 o
   3   0   2      112.19      121.29      3.11 o
   4   0   2        0.73        0.85      0.55 o
   5   0   2      443.21      404.86      9.05 o
   6   0   2       41.75       43.57      3.01 o
   7   0   2       48.26       49.24      3.87 o
   8   0   2      186.40      212.15      8.85 o
  -8   1   2      107.66      118.61      9.94 o
  -7   1   2       17.63       13.21      3.89 o
  -6   1   2      221.67      209.24      6.57 o
  -5   1   2       69.78       66.43      3.43 o
  -4   1   2      229.61      222.11      4.74 o
  -3   1   2      438.01      445.67      6.06 o
  -2   1   2       84.33       81.27      2.11 o
  -1   1   2     2902.73     3004.79     40.21 o
   0   1   2       16.10       13.93      0.33 o
   1   1   2      482.12      603.59      6.03 o
   2   1   2       42.80       54.88      1.39 o
   3   1   2       16.29       13.87      0.90 o
   4   1   2        1.05        0.29      0.23 o
   5   1   2       59.62       67.77      2.97 o
   6   1   2      178.87      171.60      4.82 o
   7   1   2        9.49        8.36      1.36 o
   8   1   2        0.97        0.42      1.40 o
  -7   2   2        1.67        0.00      1.46 o
  -6   2   2       96.96       97.53      5.41 o
  -5   2   2        1.78        1.51      1.01 o
  -4   2   2      121.61      136.23      3.79 o
  -3   2   2      767.01      789.79      8.54 o
  -2   2   2      184.50      231.00      3.89 o
  -1   2   2       42.89       39.43      1.04 o
   0   2   2     1626.94     1653.86     10.34 o
   1   2   2     4962.14     5255.40     35.75 o
   2   2   2      171.70      175.30      2.91 o
   3   2   2     1258.67     1272.77     11.65 o
   4   2   2      203.70      188.40      4.79 o
   5   2   2       89.62      100.28      3.92 o
   6   2   2      244.73      237.11      5.35 o
   7   2   2      401.50      388.92      7.54 o
   8   2   2        0.93        1.15      1.01 o
  -7   3   2        1.28        3.11      1.75 o
  -6   3   2      197.00      200.08     10.55 o
  -5   3   2       27.36       27.69      2.55 o
  -4   3   2      750.41      772.68     13.10 o
  -3   3   2      103.59       99.94      3.06 o
  -2   3   2      188.56      147.06      2.80 o
  -1   3   2     1232.59     1275.56     14.99 o
   0   3   2        3.97        7.02      0.51 o
   1   3   2     2379.25     2500.13     19.03 o
   2   3   2      445.18      447.78      4.42 o
   3   3   2      897.95     1017.87      8.50 o
   4   3   2      136.85      141.88      4.23 o
   5   3   2       70.94       77.22      3.43 o
   6   3   2      257.08      257.55      5.49 o
   7   3   2      330.47      313.32      7.70 o
   8   3   2      114.84      111.59      4.79 o
  -6   4   2       71.47       71.03      7.24 o
  -5   4   2        0.09        1.20      1.10 o
  -4   4   2       41.65       32.80      2.41 o
  -3   4   2      184.90      168.23      4.81 o
  -2   4   2        8.45        4.47      0.53 o
  -1   4   2     3092.86     3396.32     21.02 o
   0   4   2        7.05       14.87      0.86 o
   1   4   2        0.26        0.00      0.38 o
   2   4   2       20.67       16.34      0.92 o
   3   4   2     3596.17     3818.45     15.89 o
   4   4   2      489.43      497.77      8.16 o
   5   4   2     1446.67     1444.34     15.09 o
   6   4   2      403.79      394.67      8.53 o
   7   4   2        7.14        5.27      1.33 o
   8   4   2       31.89       39.38      3.24 o
  -6   5   2       42.34       55.79      5.90 o
  -5   5   2      107.15      126.30      7.13 o
  -4   5   2       87.46       80.52      4.90 o
  -3   5   2      275.30      286.19      6.82 o
  -2   5   2        0.01        0.26      0.43 o
  -1   5   2      146.93      131.11      2.97 o
   0   5   2      469.20      406.68      4.60 o
   1   5   2       14.83       25.09      1.49 o
   2   5   2      926.71      967.49      7.14 o
   3   5   2     1642.43     1603.28     11.53 o
   4   5   2        7.74        7.65      0.98 o
   5   5   2      294.10      305.15     10.91 o
   6   5   2      336.20      329.33      7.88 o
   7   5   2       25.06       27.52      2.50 o
   8   5   2       43.77       37.79      3.16 o
  -5   6   2        9.03       15.36      3.21 o
  -4   6   2      177.22      159.11      6.79 o
  -3   6   2       48.29       59.28      3.78 o
  -2   6   2       94.45       80.95      2.66 o
  -1   6   2       24.45       19.13      1.13 o
   0   6   2      370.46      383.38      7.57 o
   1   6   2      564.14      554.40      7.16 o
   2   6   2       97.20       90.26      2.81 o
   3   6   2      631.92      663.79      7.65 o
   4   6   2       16.53        9.98      1.05 o
   5   6   2      803.96      808.93     10.78 o
   6   6   2       49.78       47.42      2.64 o
   7   6   2      221.44      220.90      7.00 o
   8   6   2       22.32       19.66      2.41 o
  -4   7   2      105.48      117.42      6.27 o
  -3   7   2       37.80       44.21      4.32 o
  -2   7   2       41.38       38.27      2.47 o
  -1   7   2       90.59       89.62      2.86 o
   0   7   2      207.61      217.23      5.27 o
   1   7   2      114.57      113.06      3.73 o
   2   7   2      519.14      492.38      8.02 o
   3   7   2       90.65      104.51      3.17 o
   4   7   2      191.48      191.73      4.60 o
   5   7   2      103.26      102.25      4.19 o
   6   7   2        0.29        0.87      0.74 o
   7   7   2      151.92      132.87      6.48 o
   8   7   2       14.16       12.49      2.37 o
  -3   8   2        2.42        1.01      1.65 o
  -2   8   2      100.48      107.10      6.43 o
  -1   8   2      255.74      244.58      6.89 o
   0   8   2      289.58      291.57      6.00 o
   1   8   2      500.66      499.65      7.34 o
   2   8   2      139.10      137.18      3.86 o
   3   8   2      205.00      189.15      5.81 o
   4   8   2      175.91      181.14      6.04 o
   5   8   2      219.61      191.52      6.18 o
   6   8   2        1.87        1.64      1.12 o
   7   8   2       17.20       13.15      2.32 o
   8   8   2        1.46        3.31      1.49 o
  -2   9   2      268.67      273.54     13.60 o
  -1   9   2       31.25       26.03      2.78 o
   0   9   2       42.59       42.17      2.53 o
   1   9   2       31.92       29.74      2.70 o
   2   9   2      108.90      110.77      6.15 o
   3   9   2      145.75      140.28      6.00 o
   4   9   2       10.29       16.34      2.01 o
   5   9   2       46.30       60.84      4.43 o
   6   9   2      105.49      102.04      5.72 o
   7   9   2       20.39       23.59      2.93 o
  -1  10   2       13.85       10.87      2.69 o
   0  10   2       34.74       29.56      4.07 o
   1  10   2        4.65        6.46      1.45 o
   2  10   2       90.93      101.59      5.22 o
   3  10   2        0.20        0.00      1.40 o
   4  10   2       20.06       21.68      2.61 o
   5  10   2      159.98      142.20      6.58 o
   6  10   2       23.47       27.96      3.02 o
   1  11   2        5.81        3.74      1.40 o
   2  11   2       32.21       28.81      2.79 o
   3  11   2        7.06        6.26      1.68 o
   4  11   2       19.95       24.37      2.91 o
   5  11   2        8.44        5.87      2.35 o
  -4 -10   3       39.08       36.07      3.52 o
  -3 -10   3       11.97       13.62      2.86 o
  -2 -10   3      119.94      106.66      6.83 o
  -6  -9   3       50.75       56.71      4.24 o
  -5  -9   3       63.69       59.76      4.30 o
  -4  -9   3       20.47       18.93      2.45 o
  -3  -9   3       70.94       65.18      4.53 o
  -2  -9   3      209.98      205.07      7.73 o
  -1  -9   3        1.29        2.44      1.04 o
   0  -9   3       29.39       26.77      2.30 o
   1  -9   3        9.91        8.30      1.71 o
  -7  -8   3       66.66       67.67      4.33 o
  -6  -8   3       70.31       67.64      4.32 o
  -5  -8   3      165.01      165.35      6.64 o
  -4  -8   3        1.61        1.21      0.95 o
  -3  -8   3       39.79       42.02      3.75 o
  -2  -8   3       57.79       50.56      3.61 o
  -1  -8   3       46.50       44.64      3.50 o
   0  -8   3       28.45       29.49      2.31 o
   1  -8   3      106.68      100.71      4.33 o
   2  -8   3        2.07        1.46      0.99 o
  -7  -7   3       34.30       32.51      2.88 o
  -6  -7   3       14.11       19.01      2.10 o
  -5  -7   3       15.98       14.24      1.64 o
  -4  -7   3      419.46      437.17      8.22 o
  -3  -7   3       65.28       62.35      3.19 o
  -2  -7   3       66.89       67.01      3.02 o
  -1  -7   3      232.08      241.99     10.46 o
   0  -7   3        0.07        0.19      0.86 o
   1  -7   3       17.62       15.80      1.56 o
   2  -7   3        9.63        9.36      1.31 o
   3  -7   3      149.50      157.67      9.24 o
  -8  -6   3       17.60       14.40      2.39 o
  -7  -6   3       20.17       16.72      2.01 o
  -6  -6   3      120.32      113.29      5.26 o
  -5  -6   3     1123.46     1090.66     23.84 o
  -4  -6   3      194.89      197.88      5.34 o
  -3  -6   3        8.84       14.02      1.54 o
  -2  -6   3      148.00      147.80      4.22 o
  -1  -6   3       83.95       76.20      2.41 o
   0  -6   3      109.66      112.79      3.42 o
   1  -6   3      232.04      220.43      5.21 o
   2  -6   3      306.13      308.91      7.52 o
   3  -6   3       35.59       40.93      2.68 o
   4  -6   3        0.75        0.59      1.33 o
  -8  -5   3       27.66       24.41      3.01 o
  -7  -5   3       70.02       68.76      3.27 o
  -6  -5   3     1523.13     1520.29     28.72 o
  -5  -5   3        5.35        3.95      0.65 o
  -4  -5   3      510.46      513.14      5.77 o
  -3  -5   3     1352.19     1291.19     15.82 o
  -2  -5   3      214.22      208.66      4.67 o
  -1  -5   3       44.78       39.87      1.62 o
   0  -5   3       85.23       79.75      3.15 o
   1  -5   3      885.68      854.18      9.45 o
   2  -5   3        6.10        6.50      0.90 o
   3  -5   3       10.54       10.92      1.38 o
   4  -5   3      203.87      223.40      7.30 o
   5  -5   3        0.47        0.34      1.47 o
  -8  -4   3       44.57       51.89      3.62 o
  -7  -4   3        1.08        0.00      0.96 o
  -6  -4   3       79.80       83.43      3.29 o
  -5  -4   3        2.76        1.06      0.55 o
  -4  -4   3       17.20       13.73      0.90 o
  -3  -4   3       22.02       20.74      0.92 o
  -2  -4   3      104.82      128.93      2.87 o
  -1  -4   3      149.98      160.94      2.62 o
   0  -4   3        5.81        8.80      0.90 o
   1  -4   3      727.85      679.81      7.98 o
   2  -4   3       31.04       29.67      1.62 o
   3  -4   3     1716.28     1715.98     25.29 o
   4  -4   3      215.04      215.18      9.49 o
   5  -4   3        0.13        0.82      1.18 o
   6  -4   3       14.21        9.00      2.31 o
  -8  -3   3       90.33       88.62      4.29 o
  -7  -3   3      207.40      186.29      6.23 o
  -6  -3   3        0.30        0.68      0.63 o
  -5  -3   3      104.11      100.29      3.25 o
  -4  -3   3       59.23       53.05      2.27 o
  -3  -3   3        1.41        4.74      0.50 o
  -2  -3   3      856.97      828.24      5.12 o
  -1  -3   3      262.07      237.31      2.78 o
   0  -3   3      124.77      132.35      2.94 o
   1  -3   3       25.15       31.79      1.38 o
   2  -3   3        0.86        0.72      0.39 o
   3  -3   3     1312.37     1286.10     12.15 o
   4  -3   3      208.60      204.81      6.96 o
   5  -3   3      121.25      122.26      9.04 o
   6  -3   3       58.58       57.71      4.19 o
  -8  -2   3       76.70       85.27      5.63 o
  -7  -2   3      139.21      142.95      5.42 o
  -6  -2   3       97.56       95.41      3.28 o
  -5  -2   3        0.09        0.32      0.31 o
  -4  -2   3      230.87      252.66      5.83 o
  -3  -2   3      304.96      325.28      3.69 o
  -2  -2   3       64.89       63.08      1.72 o
  -1  -2   3      206.09      216.03      2.53 o
   0  -2   3     2479.84     2724.08     21.58 o
   1  -2   3       11.19        7.02      0.60 o
   2  -2   3      101.07      102.33      2.64 o
   3  -2   3        0.03        0.00      0.61 o
   4  -2   3      163.75      175.75      3.74 o
   5  -2   3     1023.31     1022.98     16.10 o
   6  -2   3      232.03      243.48      7.99 o
   7  -2   3       13.28       15.03      2.30 o
  -8  -1   3       38.32       44.50      5.77 o
  -7  -1   3      592.87      570.75     14.94 o
  -6  -1   3      460.66      442.14      6.78 o
  -5  -1   3       71.10       69.92      2.18 o
  -4  -1   3       34.83       17.65      0.95 o
  -3  -1   3     3247.82     3255.82     33.26 o
  -2  -1   3       50.16       52.36      1.48 o
  -1  -1   3      136.58      159.68      2.36 o
   0  -1   3    25310.23    24264.08     68.86 o
   1  -1   3       84.34      109.00      1.47 o
   2  -1   3        8.59        8.67      0.77 o
   3  -1   3      267.17      254.18      3.90 o
   4  -1   3       34.39       30.44      2.37 o
   5  -1   3      202.30      191.93      6.62 o
   6  -1   3      400.52      393.86     11.92 o
   7  -1   3      424.79      424.74     14.13 o
  -8   0   3      144.95      119.73      9.61 o
  -7   0   3        1.65        1.49      1.39 o
  -6   0   3       13.24       14.45      1.92 o
  -5   0   3       22.03       19.29      1.35 o
  -4   0   3       25.49       23.28      1.03 o
  -3   0   3       36.06       51.94      2.38 o
  -2   0   3     1317.47     1293.55      7.75 o
  -1   0   3     2980.00     2994.26     15.66 o
   0   0   3     1544.49     1559.32     11.76 o
   1   0   3      535.14      511.33      4.23 o
   2   0   3      129.00      131.39      2.28 o
   3   0   3       83.64       93.70      2.50 o
   4   0   3       13.88       10.06      1.19 o
   5   0   3        0.17        0.17      0.77 o
   6   0   3       76.48       78.43      4.44 o
   7   0   3      143.68      146.99      6.10 o
   8   0   3       64.10       69.11      5.16 o
  -8   1   3        1.28        2.53      2.48 o
  -7   1   3       23.73       27.59      7.86 o
  -6   1   3      201.06      190.09      6.82 o
  -5   1   3        4.00        4.16      0.93 o
  -4   1   3       43.53       42.63      2.08 o
  -3   1   3       63.42       52.83      1.35 o
  -2   1   3      948.54      971.28      9.08 o
  -1   1   3      524.30      568.95      4.62 o
   0   1   3      198.58      167.68      1.21 o
   1   1   3      375.49      376.55      3.93 o
   2   1   3     2067.03     2046.07     11.23 o
   3   1   3       46.34       48.71      1.83 o
   4   1   3      292.46      302.93      5.22 o
   5   1   3      184.80      192.73      5.71 o
   6   1   3      295.54      301.22      9.54 o
   7   1   3       51.17       55.58      3.16 o
   8   1   3       62.57       54.62      4.38 o
  -7   2   3      203.23      215.68     13.11 o
  -6   2   3        9.93        5.69      1.54 o
  -5   2   3       18.12       16.93      1.45 o
  -4   2   3      306.65      300.48      5.51 o
  -3   2   3        2.93        1.16      0.47 o
  -2   2   3        0.13        1.04      0.28 o
  -1   2   3      294.65      295.90      3.13 o
   0   2   3      164.35      167.61      2.28 o
   1   2   3      208.17      204.73      2.52 o
   2   2   3      723.40      732.36      5.23 o
   3   2   3       16.15       11.29      0.95 o
   4   2   3       66.31       70.48      2.65 o
   5   2   3       52.24       54.83      3.00 o
   6   2   3       26.47       25.15      2.31 o
   7   2   3       11.52       12.14      1.51 o
   8   2   3      136.85      140.96      5.66 o
  -7   3   3       74.76       84.48      8.66 o
  -6   3   3       25.92       24.26      2.86 o
  -5   3   3        5.37        5.06      1.40 o
  -4   3   3     1243.07     1205.95     15.41 o
  -3   3   3      843.46      870.97      9.36 o
  -2   3   3      239.38      252.79      3.44 o
  -1   3   3      167.71      180.82      3.92 o
   0   3   3     2691.13     2750.33     16.61 o
   1   3   3     1064.64     1064.97      7.34 o
   2   3   3      989.97     1110.87      7.26 o
   3   3   3     2004.15     2045.37     14.04 o
   4   3   3      385.41      364.90      6.25 o
   5   3   3        0.02        0.00      0.72 o
   6   3   3      744.39      760.32     12.60 o
   7   3   3      133.94      130.68      7.38 o
   8   3   3      118.16      132.49      4.57 o
  -6   4   3       41.72       42.50      4.83 o
  -5   4   3     1224.58     1179.14     18.73 o
  -4   4   3      408.92      409.78     10.01 o
  -3   4   3        5.24        4.95      0.84 o
  -2   4   3      644.71      684.09     11.12 o
  -1   4   3     2321.82     2535.65     15.78 o
   0   4   3      153.88      109.48      2.11 o
   1   4   3        1.92        1.00      0.25 o
   2   4   3     2235.24     2364.05     11.85 o
   3   4   3      405.88      460.93      6.95 o
   4   4   3      332.28      377.66      8.27 o
   5   4   3     1273.66     1226.40     13.08 o
   6   4   3      487.03      477.39     10.47 o
   7   4   3        0.44        1.39      1.10 o
   8   4   3       22.77       15.61      2.17 o
  -6   5   3       93.52       96.54      8.21 o
  -5   5   3      143.86      127.81      8.06 o
  -4   5   3        5.08        3.50      1.66 o
  -3   5   3       70.31       61.96      3.30 o
  -2   5   3      116.83       93.63      3.31 o
  -1   5   3       16.53       18.26      1.05 o
   0   5   3      147.33      163.96      3.16 o
   1   5   3        4.04        3.77      0.63 o
   2   5   3       74.08       50.97      1.61 o
   3   5   3      156.42      176.26      4.54 o
   4   5   3       59.30       54.17      1.83 o
   5   5   3      129.19      136.51      4.82 o
   6   5   3        0.69        0.26      0.94 o
   7   5   3       71.11       69.12      4.01 o
   8   5   3      231.44      232.73      7.76 o
  -5   6   3        8.63        8.24      2.12 o
  -4   6   3      301.50      294.81     12.67 o
  -3   6   3      239.26      221.00      7.07 o
  -2   6   3       20.23       16.99      1.46 o
  -1   6   3      286.60      274.75      4.58 o
   0   6   3      228.97      238.05      4.18 o
   1   6   3       65.41       59.33      2.52 o
   2   6   3      841.38      853.60      9.02 o
   3   6   3        0.71        6.54      0.91 o
   4   6   3      144.19      140.06      3.87 o
   5   6   3      348.10      341.37      6.15 o
   6   6   3       11.87        7.92      1.76 o
   7   6   3       87.29       99.83      4.83 o
   8   6   3       28.31       30.70      2.95 o
  -4   7   3       19.28       25.84      3.33 o
  -3   7   3      296.02      276.61      9.84 o
  -2   7   3        0.04        0.63      0.98 o
  -1   7   3      114.93      101.26      3.27 o
   0   7   3      286.26      294.82      5.70 o
   1   7   3       52.76       53.38      2.31 o
   2   7   3      722.74      739.41      9.04 o
   3   7   3       40.61       43.91      1.61 o
   4   7   3      212.96      198.67      5.83 o
   5   7   3      110.71      105.61      4.81 o
   6   7   3        2.50        4.18      0.88 o
   7   7   3       50.97       41.92      2.81 o
   8   7   3       23.85       18.43      2.35 o
  -3   8   3        3.66        9.32      2.24 o
  -2   8   3      155.14      168.76      9.70 o
  -1   8   3       99.38      103.44      6.61 o
   0   8   3       90.43       94.12      3.82 o
   1   8   3      931.83      909.06     10.66 o
   2   8   3      932.54      925.50     14.23 o
   3   8   3       65.05       68.27      2.85 o
   4   8   3      186.77      200.44      6.36 o
   5   8   3      291.99      275.51      7.70 o
   6   8   3      230.35      254.89     10.50 o
   7   8   3      104.22       80.84      4.80 o
   8   8   3      512.47      541.48     19.84 o
  -2   9   3       41.01       48.10      5.91 o
  -1   9   3       78.82       81.84      5.66 o
   0   9   3       45.97       54.10      2.80 o
   1   9   3       95.89      100.08      4.42 o
   2   9   3      290.78      288.50      7.58 o
   3   9   3        0.02        1.47      1.16 o
   4   9   3       16.31       14.50      2.18 o
   5   9   3       45.04       37.88      3.47 o
   6   9   3       61.63       60.81      4.42 o
   7   9   3      274.79      272.61      9.35 o
  -1  10   3      121.43      121.99      8.05 o
   0  10   3        1.81        1.75      1.76 o
   1  10   3       30.63       31.87      2.70 o
   2  10   3       86.55       91.13      5.02 o
   3  10   3       63.30       60.63      4.20 o
   4  10   3       26.79       36.88      3.00 o
   5  10   3       68.54       77.50      5.80 o
   6  10   3        0.60        0.00      1.35 o
   1  11   3       29.94       31.22      3.70 o
   2  11   3        2.12        2.13      1.12 o
   3  11   3       11.59       13.08      2.23 o
   4  11   3        0.11        0.00      1.56 o
   5  11   3       23.37       25.48      3.21 o
  -5  -9   4       61.41       63.78      4.50 o
  -4  -9   4       38.05       30.53      3.19 o
  -3  -9   4       37.60       41.37      4.05 o
  -2  -9   4      273.07      275.49     11.57 o
  -1  -9   4        1.79        2.05      1.08 o
   0  -9   4      225.94      227.04      7.04 o
  -7  -8   4        6.84        3.02      1.50 o
  -6  -8   4      105.64       92.49      5.79 o
  -5  -8   4      109.79      113.98      5.58 o
  -4  -8   4        3.52        2.02      1.47 o
  -3  -8   4       96.18       96.48      5.67 o
  -2  -8   4       19.57       17.28      2.23 o
  -1  -8   4        1.50        1.18      1.39 o
   0  -8   4        9.34        6.61      1.24 o
   1  -8   4        4.52        3.10      1.19 o
   2  -8   4       13.02       17.31      2.54 o
  -7  -7   4        9.87        6.30      1.71 o
  -6  -7   4       82.01       78.99      4.30 o
  -5  -7   4       87.73       84.69      3.91 o
  -4  -7   4        0.63        1.54      0.89 o
  -3  -7   4       80.95       78.41      3.77 o
  -2  -7   4      520.69      493.82      8.97 o
  -1  -7   4      189.33      194.31     10.51 o
   0  -7   4       63.25       62.19      3.17 o
   1  -7   4        1.11        0.00      0.84 o
   2  -7   4      131.08      140.04      5.18 o
   3  -7   4       64.67       68.08      6.01 o
  -8  -6   4       11.99       14.44      2.70 o
  -7  -6   4        0.08        0.80      0.99 o
  -6  -6   4        2.20        1.15      1.06 o
  -5  -6   4       40.73       38.14      2.82 o
  -4  -6   4       29.72       27.32      2.07 o
  -3  -6   4      748.94      719.46     13.34 o
  -2  -6   4        1.20        2.06      0.74 o
  -1  -6   4        3.69        3.34      0.91 o
   0  -6   4      292.57      281.65      5.28 o
   1  -6   4       67.62       67.23      2.95 o
   2  -6   4        6.01        8.76      1.16 o
   3  -6   4       70.49       73.88      4.57 o
   4  -6   4      132.46      139.92      8.35 o
  -8  -5   4        0.56        2.11      1.29 o
  -7  -5   4       24.57       27.21      2.89 o
  -6  -5   4      356.31      341.94      7.92 o
  -5  -5   4      212.43      195.08      6.23 o
  -4  -5   4      472.24      436.50      7.20 o
  -3  -5   4      196.14      205.36      5.50 o
  -2  -5   4     1141.20     1090.74     11.17 o
  -1  -5   4      221.89      192.13      3.45 o
   0  -5   4      242.61      237.57      4.81 o
   1  -5   4      790.72      801.22     10.92 o
   2  -5   4      341.66      338.83      6.83 o
   3  -5   4      116.20      120.69      4.36 o
   4  -5   4      320.16      316.74     12.62 o
   5  -5   4        2.29        1.81      1.53 o
  -8  -4   4       16.50       14.25      2.03 o
  -7  -4   4      232.58      244.37      7.17 o
  -6  -4   4        7.43        7.48      1.07 o
  -5  -4   4      140.93      130.27      3.97 o
  -4  -4   4        2.38        2.61      0.51 o
  -3  -4   4       32.38       33.05      1.12 o
  -2  -4   4      292.20      277.31      3.41 o
  -1  -4   4       22.17       22.30      1.38 o
   0  -4   4       68.87       74.19      2.45 o
   1  -4   4        1.01        1.15      0.81 o
   2  -4   4      162.77      156.19      3.69 o
   3  -4   4       53.29       48.69      2.61 o
   4  -4   4       25.09       26.01      2.31 o
   5  -4   4       10.70        9.63      2.42 o
  -8  -3   4       98.74       84.14      4.12 o
  -7  -3   4      241.11      254.95      7.25 o
  -6  -3   4        1.00        0.13      0.94 o
  -5  -3   4      232.07      251.46      5.18 o
  -4  -3   4      118.50      116.95      3.05 o
  -3  -3   4      140.64      129.42      3.07 o
  -2  -3   4      185.70      187.97      2.96 o
  -1  -3   4      214.95      216.04      3.36 o
   0  -3   4     1658.75     1673.86     17.39 o
   1  -3   4      159.38      163.44      3.48 o
   2  -3   4      517.20      500.44     11.00 o
   3  -3   4        0.07        0.70      0.65 o
   4  -3   4      198.90      202.99      5.88 o
   5  -3   4       20.52       22.77      2.60 o
   6  -3   4      182.20      178.64      9.64 o
  -8  -2   4       16.82       10.81      2.30 o
  -7  -2   4       22.44       17.62      2.41 o
  -6  -2   4      183.47      174.91      5.46 o
  -5  -2   4      249.78      247.77      5.12 o
  -4  -2   4       84.10       98.18      2.91 o
  -3  -2   4      516.34      477.14      5.91 o
  -2  -2   4      270.71      270.08      3.17 o
  -1  -2   4      711.93      681.03      8.93 o
   0  -2   4     5339.80     5379.53     24.46 o
   1  -2   4      327.84      305.67      3.75 o
   2  -2   4       35.38       32.74      1.56 o
   3  -2   4      425.25      418.54      8.47 o
   4  -2   4       57.73       58.87      3.54 o
   5  -2   4      386.90      404.15     10.13 o
   6  -2   4        1.04        0.00      1.23 o
   7  -2   4       42.28       43.76      4.48 o
  -8  -1   4        0.03        0.00      2.06 o
  -7  -1   4        2.30        4.66      1.57 o
  -6  -1   4        3.97        4.42      0.86 o
  -5  -1   4      196.26      184.13      3.76 o
  -4  -1   4      378.36      438.57      6.86 o
  -3  -1   4     1227.77     1338.51     11.89 o
  -2  -1   4        0.75        6.51      0.48 o
  -1  -1   4      414.21      374.02      5.35 o
   0  -1   4     1273.73     1329.85     11.67 o
   1  -1   4      745.43      753.85      5.88 o
   2  -1   4     4702.13     4798.44     30.61 o
   3  -1   4       11.69       16.59      1.14 o
   4  -1   4       33.42       37.11      2.15 o
   5  -1   4        6.88        5.88      1.35 o
   6  -1   4       44.31       38.70      3.37 o
   7  -1   4       36.75       42.16      4.19 o
  -8   0   4       16.84       16.91      3.35 o
  -7   0   4      209.30      199.94      9.81 o
  -6   0   4        5.16        3.80      0.88 o
  -5   0   4       37.87       32.83      1.70 o
  -4   0   4      364.78      378.63      6.95 o
  -3   0   4      252.28      243.23      3.40 o
  -2   0   4       18.91       16.41      0.62 o
  -1   0   4     1173.26     1198.53      8.76 o
   0   0   4     2131.28     2181.80     16.71 o
   1   0   4     1555.57     1485.96      7.05 o
   2   0   4       85.91       82.63      1.68 o
   3   0   4        1.05        0.86      0.41 o
   4   0   4      165.67      163.96      3.62 o
   5   0   4       10.11        9.97      1.50 o
   6   0   4       56.06       57.32      3.85 o
   7   0   4      147.43      138.42      6.54 o
  -7   1   4       84.60       88.85      8.57 o
  -6   1   4        8.75       10.26      2.43 o
  -5   1   4      125.20      131.99      3.34 o
  -4   1   4      231.85      237.79      4.05 o
  -3   1   4      414.02      399.62      5.16 o
  -2   1   4      264.51      291.06      3.58 o
  -1   1   4     2439.48     2421.26     24.29 o
   0   1   4     1264.17     1253.87      7.23 o
   1   1   4        8.92        8.45      0.49 o
   2   1   4     1030.91     1058.00      7.75 o
   3   1   4       46.05       51.70      1.70 o
   4   1   4      266.85      255.73      6.68 o
   5   1   4      254.31      244.96      6.87 o
   6   1   4       27.93       29.62      2.60 o
   7   1   4       52.78       54.43      3.46 o
   8   1   4       18.09       25.08      3.18 o
  -7   2   4        5.66        2.34      2.23 o
  -6   2   4        0.27        2.22      1.25 o
  -5   2   4      133.12      137.80      4.28 o
  -4   2   4        6.55        5.36      0.86 o
  -3   2   4       23.34       21.51      1.13 o
  -2   2   4      934.08      897.06     12.90 o
  -1   2   4        3.83        1.83      0.37 o
   0   2   4     1142.33     1151.59      8.63 o
   1   2   4      556.52      554.20      4.66 o
   2   2   4      466.71      462.68      5.17 o
   3   2   4     1301.61     1298.39     10.73 o
   4   2   4      873.16      831.18     10.99 o
   5   2   4      125.78      118.76      4.52 o
   6   2   4      408.37      391.06      9.04 o
   7   2   4       17.59       19.92      2.05 o
   8   2   4       92.13       95.61      4.76 o
  -7   3   4       95.32      110.01      8.31 o
  -6   3   4       43.42       49.27      4.27 o
  -5   3   4       38.76       36.46      2.90 o
  -4   3   4      842.44      823.96     11.07 o
  -3   3   4      884.89      768.75     33.76 o
  -2   3   4      435.70      443.75      8.84 o
  -1   3   4       18.20       10.07      0.76 o
   0   3   4       40.19       49.99      1.15 o
   1   3   4       74.03       61.59      1.58 o
   2   3   4      289.51      347.62      4.05 o
   3   3   4     1795.33     1821.55     14.59 o
   4   3   4        4.67        4.76      0.74 o
   5   3   4      286.51      272.84      6.71 o
   6   3   4       93.13       98.69      4.48 o
   7   3   4       13.55       14.64      2.00 o
   8   3   4       98.20      100.24      4.71 o
  -6   4   4        6.27        3.86      1.71 o
  -5   4   4      483.62      493.96     12.94 o
  -4   4   4      353.46      350.54      7.33 o
  -3   4   4      141.97      118.33      2.81 o
  -2   4   4       15.50       15.92      1.20 o
  -1   4   4        2.12        3.40      0.36 o
   0   4   4        0.09        2.32      0.38 o
   1   4   4       28.50       25.62      1.15 o
   2   4   4     1475.51     1676.98     13.41 o
   3   4   4      721.82      792.50      7.16 o
   4   4   4     1215.14     1193.70     11.90 o
   5   4   4      367.73      363.76      7.09 o
   6   4   4      154.66      153.01      5.51 o
   7   4   4      233.61      229.32      6.81 o
   8   4   4        2.29        2.48      1.25 o
  -6   5   4       42.89       51.48      4.77 o
  -5   5   4       34.54       35.89      3.80 o
  -4   5   4      214.30      209.71      7.92 o
  -3   5   4       83.84       80.23      3.09 o
  -2   5   4       10.67        7.86      0.94 o
  -1   5   4      271.63      237.35      3.32 o
   0   5   4      401.20      383.93      4.42 o
   1   5   4      365.16      378.00      5.70 o
   2   5   4      161.72      166.92      4.31 o
   3   5   4        2.91        1.02      0.49 o
   4   5   4       17.98       19.65      1.29 o
   5   5   4      224.01      230.92      6.61 o
   6   5   4        8.71       10.30      1.60 o
   7   5   4       22.21       22.81      2.44 o
   8   5   4      112.97      116.07      7.31 o
  -5   6   4       37.09       40.70      4.20 o
  -4   6   4        5.89        9.76      1.75 o
  -3   6   4        3.26        0.52      1.03 o
  -2   6   4       25.59       27.45      1.84 o
  -1   6   4       88.16       70.35      2.12 o
   0   6   4        2.95        1.27      0.44 o
   1   6   4       14.08       11.29      0.81 o
   2   6   4       32.67       27.40      1.30 o
   3   6   4      100.80       85.04      2.81 o
   4   6   4     1352.56     1415.83     21.09 o
   5   6   4        4.14        3.38      0.66 o
   6   6   4      681.22      657.84      9.03 o
   7   6   4      278.95      276.37      8.13 o
   8   6   4       33.79       31.10      3.07 o
  -4   7   4        4.70        2.10      3.25 o
  -3   7   4       37.24       37.65      4.25 o
  -2   7   4       89.42      105.71      5.66 o
  -1   7   4      174.90      168.93      5.73 o
   0   7   4      152.30      156.60      3.76 o
   1   7   4      141.75      126.79      3.76 o
   2   7   4        8.39       13.55      1.35 o
   3   7   4       69.73       61.85      2.69 o
   4   7   4      130.95      134.77      4.41 o
   5   7   4      171.09      157.99      4.62 o
   6   7   4      252.34      285.87      6.25 o
   7   7   4      197.06      201.36      7.65 o
   8   7   4       16.61       16.13      2.27 o
  -3   8   4       11.89       20.01      3.44 o
  -2   8   4      227.13      212.37      8.58 o
  -1   8   4      186.67      170.69      7.18 o
   0   8   4        6.36        5.62      0.80 o
   1   8   4      552.24      525.31      8.35 o
   2   8   4      750.37      749.81     10.01 o
   3   8   4       48.22       47.28      2.58 o
   4   8   4      146.04      138.52      4.38 o
   5   8   4       80.20       88.58      4.25 o
   6   8   4      171.72      175.05      5.98 o
   7   8   4       37.36       33.85      3.01 o
   8   8   4      837.66      887.04     19.35 o
  -2   9   4       24.28       18.07      2.72 o
  -1   9   4      177.72      182.71      6.39 o
   0   9   4      296.59      298.45      8.33 o
   1   9   4      137.97      140.09      4.45 o
   2   9   4       32.20       31.18      2.81 o
   3   9   4       40.50       41.39      3.17 o
   4   9   4       16.20       21.99      2.34 o
   5   9   4        1.07        1.19      1.05 o
   6   9   4       51.55       51.73      4.04 o
   7   9   4        7.09       16.54      2.94 o
  -1  10   4       28.15       21.14      3.85 o
   0  10   4       30.58       26.76      3.38 o
   1  10   4      162.86      167.86      5.95 o
   2  10   4       58.20       58.22      3.64 o
   3  10   4      153.88      155.86      6.41 o
   4  10   4      263.12      250.15      8.15 o
   5  10   4       77.40       73.79      5.11 o
   6  10   4        6.17        5.27      1.51 o
   1  11   4      311.77      359.12     12.27 o
   2  11   4       17.88       16.50      2.09 o
   3  11   4       26.94       24.17      2.73 o
   4  11   4      120.28      117.98      6.11 o
   5  11   4       35.07       34.50      3.45 o
  -5  -9   5      106.35       98.97      5.70 o
  -4  -9   5       43.63       43.27      4.32 o
  -3  -9   5       54.65       51.37      4.56 o
  -2  -9   5       46.09       37.39      3.44 o
  -1  -9   5       16.85       19.92      2.05 o
  -6  -8   5        0.94        0.74      1.22 o
  -5  -8   5       17.77       18.74      2.47 o
  -4  -8   5        1.46        1.48      1.27 o
  -3  -8   5      402.86      409.86     11.80 o
  -2  -8   5       28.34       33.12      3.43 o
  -1  -8   5       34.52       34.60      2.49 o
   0  -8   5        0.50        0.00      1.09 o
   1  -8   5       35.12       27.36      2.84 o
  -7  -7   5        2.86        5.01      1.67 o
  -6  -7   5      110.47      105.60      5.01 o
  -5  -7   5      102.51       97.92      4.28 o
  -4  -7   5      141.52      134.54      5.28 o
  -3  -7   5       79.17       71.25      3.79 o
  -2  -7   5      268.01      260.25      6.56 o
  -1  -7   5      402.23      389.78     10.80 o
   0  -7   5      118.29      114.05      4.38 o
   1  -7   5       31.97       31.61      2.56 o
   2  -7   5       70.62       74.27      4.37 o
  -7  -6   5       48.05       41.91      3.68 o
  -6  -6   5      199.54      197.63      6.51 o
  -5  -6   5       15.43       14.23      1.77 o
  -4  -6   5        1.68        3.15      1.03 o
  -3  -6   5       55.12       53.63      2.80 o
  -2  -6   5      556.46      517.72     10.34 o
  -1  -6   5      120.35      119.37      5.02 o
   0  -6   5        8.32        7.48      1.16 o
   1  -6   5       88.61       82.54      3.29 o
   2  -6   5        2.22        2.67      0.84 o
   3  -6   5       37.21       33.12      2.79 o
  -8  -5   5       33.68       32.99      3.31 o
  -7  -5   5      162.87      175.79      8.13 o
  -6  -5   5      289.54      300.99      7.47 o
  -5  -5   5        5.89        4.34      1.06 o
  -4  -5   5      253.67      268.29      7.84 o
  -3  -5   5       30.29       30.12      1.42 o
  -2  -5   5       29.68       22.47      1.72 o
  -1  -5   5       86.09       90.45      4.32 o
   0  -5   5      161.87      162.23      3.82 o
   1  -5   5      170.56      173.23      5.78 o
   2  -5   5       69.74       67.04      2.92 o
   3  -5   5       48.56       53.56      3.12 o
   4  -5   5        0.12        0.00      1.04 o
  -8  -4   5      110.60      114.72      5.90 o
  -7  -4   5       95.84      108.24      4.80 o
  -6  -4   5       38.23       41.22      2.45 o
  -5  -4   5      205.42      217.31      4.57 o
  -4  -4   5        0.14        0.52      0.47 o
  -3  -4   5       32.83       33.25      1.31 o
  -2  -4   5      249.24      263.41      3.72 o
  -1  -4   5       17.26       13.87      1.22 o
   0  -4   5      191.31      179.80      4.16 o
   1  -4   5       32.19       37.52      1.92 o
   2  -4   5       31.41       32.26      1.88 o
   3  -4   5       10.83       11.28      1.29 o
   4  -4   5       27.77       28.24      2.82 o
   5  -4   5        3.16        1.89      1.67 o
  -8  -3   5       12.40       12.86      1.91 o
  -7  -3   5        2.54        0.61      1.09 o
  -6  -3   5       40.98       38.77      2.66 o
  -5  -3   5      184.68      182.31      4.05 o
  -4  -3   5       35.73       37.41      1.77 o
  -3  -3   5       46.13       46.92      2.17 o
  -2  -3   5       67.06       56.55      2.03 o
  -1  -3   5      366.89      373.09      5.49 o
   0  -3   5      382.47      349.60      4.55 o
   1  -3   5     1059.19     1063.59     11.83 o
   2  -3   5      197.23      195.52      4.76 o
   3  -3   5      241.98      238.86      6.02 o
   4  -3   5      116.65      111.38      4.49 o
   5  -3   5       10.25        8.18      2.36 o
   6  -3   5      132.37      129.18      8.28 o
  -8  -2   5      197.41      217.66     10.54 o
  -7  -2   5      369.39      358.02      7.71 o
  -6  -2   5      321.92      295.98      7.08 o
  -5  -2   5       27.54       23.43      1.31 o
  -4  -2   5      684.09      724.92      8.37 o
  -3  -2   5       16.28       10.10      1.03 o
  -2  -2   5       27.44       25.33      1.11 o
  -1  -2   5     1299.82     1401.35     10.47 o
   0  -2   5      966.69     1013.63      7.05 o
   1  -2   5     1776.42     1772.42      8.27 o
   2  -2   5      158.85      144.33      3.23 o
   3  -2   5       42.14       45.27      2.40 o
   4  -2   5     1698.04     1719.75     42.80 o
   5  -2   5       18.31       22.57      3.08 o
   6  -2   5        5.12        2.73      1.78 o
  -8  -1   5      240.36      235.20     11.31 o
  -7  -1   5      463.37      470.64     16.93 o
  -6  -1   5      221.60      239.06      5.04 o
  -5  -1   5        0.31        0.01      0.52 o
  -4  -1   5       28.89       47.27      2.42 o
  -3  -1   5      735.56      666.90      6.79 o
  -2  -1   5      352.55      391.83      3.95 o
  -1  -1   5     1214.54     1257.12     15.15 o
   0  -1   5       65.34       82.46      2.25 o
   1  -1   5      482.66      550.59      5.71 o
   2  -1   5      163.32      144.30      2.98 o
   3  -1   5       12.95       17.84      1.22 o
   4  -1   5      273.16      258.90      5.31 o
   5  -1   5      236.44      225.89      7.17 o
   6  -1   5       63.97       67.93      5.54 o
   7  -1   5       43.13       43.98      7.63 o
  -8   0   5       88.23       92.24      7.45 o
  -7   0   5      235.14      259.62     12.80 o
  -6   0   5      953.35      979.77     16.44 o
  -5   0   5        0.01        0.02      0.57 o
  -4   0   5      576.12      579.40      6.60 o
  -3   0   5      140.69      117.37      2.63 o
  -2   0   5       10.89       14.77      0.61 o
  -1   0   5       86.51       81.35      2.13 o
   0   0   5       17.54       21.23      0.90 o
   1   0   5      337.24      359.20      3.81 o
   2   0   5      357.88      360.31     14.17 o
   3   0   5        1.74        2.99      0.56 o
   4   0   5        0.38        0.43      0.48 o
   5   0   5       11.53       12.02      1.69 o
   6   0   5     1018.77     1056.09     20.53 o
   7   0   5       13.18       14.07      2.95 o
  -7   1   5       86.43       79.06      6.55 o
  -6   1   5        0.16        0.34      1.34 o
  -5   1   5        5.66        5.23      1.01 o
  -4   1   5      397.93      389.13      9.06 o
  -3   1   5      727.45      729.48      6.44 o
  -2   1   5       79.33      104.44      2.42 o
  -1   1   5        0.82        1.29      0.33 o
   0   1   5      414.96      383.69      2.96 o
   1   1   5      107.22       89.71      1.51 o
   2   1   5       70.01       64.63      2.33 o
   3   1   5      324.55      292.21      5.91 o
   4   1   5       68.99       62.11      2.51 o
   5   1   5       69.16       68.58      3.47 o
   6   1   5      636.44      632.13     12.90 o
   7   1   5      489.83      489.86     13.32 o
   8   1   5       93.75       97.30      7.35 o
  -7   2   5       36.07       32.53      4.98 o
  -6   2   5      305.22      318.47     14.30 o
  -5   2   5       93.91       91.82      4.81 o
  -4   2   5     2060.11     2057.79     31.08 o
  -3   2   5        3.82        4.39      0.41 o
  -2   2   5      663.24      641.96      6.51 o
  -1   2   5      506.38      509.49      4.25 o
   0   2   5       53.39       52.91      1.11 o
   1   2   5       33.05       44.59      1.16 o
   2   2   5        0.14        0.53      0.38 o
   3   2   5       29.24       32.98      1.69 o
   4   2   5      235.08      235.31      4.88 o
   5   2   5      255.95      247.61      5.90 o
   6   2   5      290.36      291.20      7.64 o
   7   2   5      202.09      187.78      6.13 o
   8   2   5      413.46      382.17     11.23 o
  -7   3   5       22.89       21.76      3.95 o
  -6   3   5       28.99       34.80      4.39 o
  -5   3   5      220.15      219.49      7.77 o
  -4   3   5       37.85       36.04      3.04 o
  -3   3   5       42.99       36.51      2.36 o
  -2   3   5     1185.22     1119.98     29.45 o
  -1   3   5     2760.56     2945.31     17.57 o
   0   3   5      107.54      124.34      1.92 o
   1   3   5       11.18        7.81      0.60 o
   2   3   5      207.34      198.60      3.45 o
   3   3   5       20.27       19.77      1.28 o
   4   3   5        1.07        0.34      0.57 o
   5   3   5     1287.21     1294.27     23.24 o
   6   3   5      856.35      858.27     14.12 o
   7   3   5       21.66       15.92      2.17 o
   8   3   5      194.18      204.85     10.90 o
  -6   4   5       71.81       98.54      7.62 o
  -5   4   5      127.60      119.05      7.65 o
  -4   4   5       22.82       25.76      2.77 o
  -3   4   5      244.07      241.67      6.62 o
  -2   4   5       13.79        9.31      1.08 o
  -1   4   5       59.73       47.16      1.86 o
   0   4   5     1344.40     1302.08      7.49 o
   1   4   5       25.42       18.93      1.05 o
   2   4   5      849.69      889.98      7.56 o
   3   4   5      145.26      129.98      2.94 o
   4   4   5      180.08      191.73      3.76 o
   5   4   5       62.71       63.54      2.85 o
   6   4   5        0.00        1.07      1.18 o
   7   4   5       83.10       79.57      4.47 o
   8   4   5        0.82        0.00      1.21 o
  -6   5   5       39.49       40.41      5.26 o
  -5   5   5        0.24        0.89      2.58 o
  -4   5   5       56.66       56.77      4.20 o
  -3   5   5       48.66       58.06      3.59 o
  -2   5   5       69.98       65.96      3.42 o
  -1   5   5       12.75       13.17      1.00 o
   0   5   5       46.03       47.57      1.46 o
   1   5   5      415.48      387.13      4.49 o
   2   5   5      200.41      197.43      3.98 o
   3   5   5      275.29      258.53      4.57 o
   4   5   5      115.29       96.86      2.93 o
   5   5   5       11.68       13.57      1.26 o
   6   5   5       16.60       12.44      3.18 o
   7   5   5      246.88      252.69     10.83 o
   8   5   5        0.23        0.00      1.14 o
  -5   6   5        0.08        0.00      1.72 o
  -4   6   5       69.51       81.67      4.99 o
  -3   6   5       70.56       81.52      4.20 o
  -2   6   5       11.10       11.48      1.40 o
  -1   6   5       12.26        9.05      0.64 o
   0   6   5       98.30      104.25      2.63 o
   1   6   5      612.56      601.73      6.17 o
   2   6   5      424.24      428.53      6.36 o
   3   6   5       83.65       80.97      2.79 o
   4   6   5      266.06      256.97      5.10 o
   5   6   5        0.01        1.14      0.55 o
   6   6   5      194.84      207.26      5.14 o
   7   6   5       45.59       50.70      3.93 o
   8   6   5      125.14      121.03      7.44 o
  -4   7   5       51.79       40.74      5.76 o
  -3   7   5        0.14        0.78      1.75 o
  -2   7   5       74.25       74.37      3.56 o
  -1   7   5      140.48      127.22      3.99 o
   0   7   5      391.41      396.41      5.84 o
   1   7   5      687.87      674.90      9.06 o
   2   7   5      404.40      385.38      6.53 o
   3   7   5       89.26       81.65      3.00 o
   4   7   5       49.95       47.62      2.50 o
   5   7   5       65.02       47.83      2.60 o
   6   7   5       32.18       30.28      1.98 o
   7   7   5       26.04       35.06      2.70 o
   8   7   5       84.02      109.98      5.67 o
  -3   8   5        2.30        4.50      2.94 o
  -2   8   5      290.71      270.26      9.55 o
  -1   8   5       58.90       52.56      3.49 o
   0   8   5      147.58      148.06      4.61 o
   1   8   5       26.15       30.03      2.03 o
   2   8   5       88.91      100.18      3.76 o
   3   8   5      790.46      776.92     10.29 o
   4   8   5        0.43        0.00      0.77 o
   5   8   5        0.19        1.29      1.01 o
   6   8   5       42.46       40.32      2.90 o
   7   8   5        0.38        2.11      1.32 o
   8   8   5       13.10       23.78      2.89 o
  -2   9   5       60.92       53.35      3.39 o
  -1   9   5       33.66       47.87      3.31 o
   0   9   5       24.57       26.94      2.88 o
   1   9   5        0.34        0.00      0.95 o
   2   9   5      190.10      194.99      5.20 o
   3   9   5       48.07       47.19      3.37 o
   4   9   5        5.33        4.98      1.27 o
   5   9   5      343.05      318.62      8.97 o
   6   9   5        0.89        0.37      0.96 o
   7   9   5       12.91       22.04      3.28 o
  -1  10   5        0.03        0.00      1.13 o
   0  10   5      148.14      142.39      6.94 o
   1  10   5        9.72       12.41      1.97 o
   2  10   5        0.17        0.00      0.86 o
   3  10   5        6.20        8.35      1.81 o
   4  10   5       67.79       67.72      4.24 o
   5  10   5      165.50      175.00      6.80 o
   6  10   5        0.03        0.47      1.15 o
   1  11   5       77.29       91.03      6.18 o
   2  11   5       60.31       68.62      4.68 o
   3  11   5        0.48        0.00      1.04 o
   4  11   5       99.14      125.19      6.13 o
   5  11   5       57.15       66.48      5.04 o
  -5  -8   6        1.43        0.21      1.19 o
  -4  -8   6      100.22       97.32      5.98 o
  -3  -8   6       10.12        7.04      1.88 o
  -2  -8   6       16.31       14.17      2.12 o
  -1  -8   6       54.47       60.94      3.29 o
   0  -8   6       16.73       20.26      2.65 o
  -6  -7   6       21.26       26.93      2.96 o
  -5  -7   6      182.07      179.29      5.91 o
  -4  -7   6        0.33        0.34      0.88 o
  -3  -7   6        3.32        0.55      0.90 o
  -2  -7   6        0.60        1.75      0.95 o
  -1  -7   6        5.31        7.49      1.46 o
   0  -7   6       30.05       30.02      2.58 o
   1  -7   6       34.59       36.24      3.16 o
   2  -7   6      109.90      115.19      5.61 o
  -7  -6   6        0.01        0.46      1.36 o
  -6  -6   6     1603.26     1586.84     21.12 o
  -5  -6   6       63.43       58.29      3.53 o
  -4  -6   6      564.35      581.51     11.98 o
  -3  -6   6      252.54      239.95      6.67 o
  -2  -6   6        2.38        0.80      0.84 o
  -1  -6   6       18.00       13.76      1.56 o
   0  -6   6       97.94       94.95      4.43 o
   1  -6   6       94.70      104.12      4.32 o
   2  -6   6        2.93        3.07      0.97 o
   3  -6   6       29.67       31.78      2.83 o
  -7  -5   6       55.50       55.67      4.07 o
  -6  -5   6       27.04       24.66      2.69 o
  -5  -5   6      128.97      125.59      4.85 o
  -4  -5   6      164.60      168.91      6.15 o
  -3  -5   6       32.90       30.14      2.04 o
  -2  -5   6       16.72       12.76      1.16 o
  -1  -5   6       12.81       13.59      1.50 o
   0  -5   6       23.85       26.38      1.54 o
   1  -5   6      100.34      113.69      3.67 o
   2  -5   6       10.20        5.94      1.17 o
   3  -5   6      264.71      279.15      7.16 o
   4  -5   6        7.82        9.60      1.98 o
  -8  -4   6       18.23       20.83      3.32 o
  -7  -4   6      148.77      133.29      5.95 o
  -6  -4   6       29.75       28.54      2.41 o
  -5  -4   6      164.27      175.98      4.17 o
  -4  -4   6      212.57      198.06      4.35 o
  -3  -4   6        2.79        3.31      0.64 o
  -2  -4   6      279.83      257.85      4.71 o
  -1  -4   6      106.43       97.56      3.17 o
   0  -4   6      242.00      244.01      4.63 o
   1  -4   6       19.65       21.60      1.52 o
   2  -4   6        0.05        0.61      0.70 o
   3  -4   6      174.81      183.26      5.52 o
   4  -4   6       60.59       56.70      4.09 o
   5  -4   6        0.62        2.14      1.55 o
  -8  -3   6       37.46       36.01      4.44 o
  -7  -3   6        0.05        0.00      0.84 o
  -6  -3   6        3.38        4.37      1.00 o
  -5  -3   6       22.18       20.31      1.41 o
  -4  -3   6        0.09        0.67      0.53 o
  -3  -3   6       27.58       37.38      1.69 o
  -2  -3   6       46.43       49.62      2.04 o
  -1  -3   6        7.64        9.72      0.95 o
   0  -3   6      263.42      285.08      4.36 o
   1  -3   6        2.57        4.09      0.61 o
   2  -3   6      347.29      347.17      6.58 o
   3  -3   6       44.44       45.28      2.84 o
   4  -3   6      137.57      142.38      6.06 o
   5  -3   6      172.04      187.63     15.36 o
  -8  -2   6       79.80       91.63      6.97 o
  -7  -2   6      102.43      101.75      3.68 o
  -6  -2   6      453.35      449.52      7.94 o
  -5  -2   6       50.96       42.66      2.27 o
  -4  -2   6       48.98       37.77      1.80 o
  -3  -2   6     2030.32     1965.35     20.16 o
  -2  -2   6      272.59      260.53      3.77 o
  -1  -2   6        0.34        1.37      0.45 o
   0  -2   6     2947.74     3009.91     21.74 o
   1  -2   6      108.88      109.79      2.47 o
   2  -2   6      167.34      163.52      4.26 o
   3  -2   6        4.31        2.03      0.61 o
   4  -2   6       15.91       17.16      2.16 o
   5  -2   6       57.44       56.94      4.97 o
   6  -2   6       24.92       19.06      3.31 o
  -8  -1   6      114.34      110.36      7.91 o
  -7  -1   6        3.02        2.04      1.68 o
  -6  -1   6        0.81        2.51      0.74 o
  -5  -1   6       56.48       60.32      2.38 o
  -4  -1   6      278.86      302.78      7.55 o
  -3  -1   6        4.52        4.35      0.50 o
  -2  -1   6      136.72      125.58      2.83 o
  -1  -1   6     1595.56     1612.67     11.57 o
   0  -1   6      663.00      745.41      9.89 o
   1  -1   6      185.75      199.85      4.63 o
   2  -1   6       99.48      114.67      2.91 o
   3  -1   6        7.06        7.85      0.86 o
   4  -1   6        9.45        8.05      1.05 o
   5  -1   6      121.11      111.87      6.55 o
   6  -1   6       33.84       37.26      4.29 o
  -7   0   6      144.53      141.90      8.53 o
  -6   0   6       64.05       59.03      3.89 o
  -5   0   6        0.48        0.37      0.60 o
  -4   0   6      150.46      148.32      3.70 o
  -3   0   6       11.76       22.54      1.09 o
  -2   0   6     1078.08     1100.75     11.80 o
  -1   0   6      280.74      289.80      7.01 o
   0   0   6       82.26       70.02      1.72 o
   1   0   6      677.04      666.53      6.09 o
   2   0   6      132.18      135.05      2.90 o
   3   0   6      368.70      347.08      5.16 o
   4   0   6      251.51      253.61      6.57 o
   5   0   6      213.20      220.45      8.85 o
   6   0   6       62.97       60.88      5.11 o
   7   0   6       56.35       55.06      5.32 o
  -7   1   6        1.56        2.95      1.87 o
  -6   1   6       41.72       43.28      4.53 o
  -5   1   6      167.75      175.41      4.70 o
  -4   1   6       15.13       13.26      1.18 o
  -3   1   6        7.67        7.30      0.64 o
  -2   1   6      939.69      983.50     10.85 o
  -1   1   6      142.22      140.24      2.62 o
   0   1   6       40.94       45.66      1.20 o
   1   1   6       24.91       26.19      0.97 o
   2   1   6        0.14        0.68      0.26 o
   3   1   6      270.29      300.88      8.75 o
   4   1   6       16.69       18.66      1.35 o
   5   1   6      143.07      150.29      8.06 o
   6   1   6        2.17        1.63      1.22 o
   7   1   6       32.81       32.90      3.99 o
  -7   2   6      102.41      116.25      8.36 o
  -6   2   6       11.38        5.76      2.19 o
  -5   2   6      406.21      403.45     13.82 o
  -4   2   6      346.89      343.65      5.25 o
  -3   2   6      502.28      485.83      7.53 o
  -2   2   6      115.67      123.44      2.01 o
  -1   2   6       58.17       54.64      1.47 o
   0   2   6     2990.93     3152.18     25.83 o
   1   2   6      654.07      673.01      5.55 o
   2   2   6      152.26      172.12      3.31 o
   3   2   6     2039.66     2081.84     20.40 o
   4   2   6        1.79        1.75      0.59 o
   5   2   6      201.27      208.84      6.28 o
   6   2   6      161.60      150.07      6.53 o
   7   2   6       65.95       66.37      4.49 o
   8   2   6        4.92        2.26      1.67 o
  -6   3   6       67.22       76.05      6.52 o
  -5   3   6      459.85      455.75     17.35 o
  -4   3   6     1566.12     1569.01     22.19 o
  -3   3   6       46.87       48.06      1.86 o
  -2   3   6       18.99       17.92      1.10 o
  -1   3   6     1996.20     2019.11     10.55 o
   0   3   6     1168.11     1120.66      6.77 o
   1   3   6      168.41      176.20      2.74 o
   2   3   6     2461.19     2619.91     18.54 o
   3   3   6       13.68       13.05      1.15 o
   4   3   6      111.70      122.12      3.67 o
   5   3   6     1238.31     1217.74     18.55 o
   6   3   6      218.65      218.92      7.01 o
   7   3   6        1.28        1.01      1.31 o
   8   3   6      106.14      106.82      5.88 o
  -6   4   6       85.54       85.01      7.20 o
  -5   4   6       23.27       24.57      3.63 o
  -4   4   6        0.78        1.79      1.28 o
  -3   4   6      120.88      120.31      3.87 o
  -2   4   6      156.76      163.24      3.02 o
  -1   4   6       60.34       76.78      2.43 o
   0   4   6       48.48       55.21      1.71 o
   1   4   6        7.77        6.81      0.65 o
   2   4   6      896.32      879.94      7.91 o
   3   4   6        0.03        0.00      0.50 o
   4   4   6      220.46      202.76      4.16 o
   5   4   6       83.19       75.41      3.18 o
   6   4   6        1.53        2.24      1.09 o
   7   4   6       94.33      103.90      5.23 o
   8   4   6      102.63       97.23      5.50 o
  -5   5   6        1.85        3.02      2.34 o
  -4   5   6      393.10      391.02     11.05 o
  -3   5   6        5.34        6.12      1.27 o
  -2   5   6      367.71      337.05      6.24 o
  -1   5   6      181.83      163.80      3.75 o
   0   5   6      165.49      163.58      3.18 o
   1   5   6      185.70      169.94      3.25 o
   2   5   6      561.12      551.09      6.48 o
   3   5   6       43.44       60.68      2.23 o
   4   5   6      480.42      481.37      6.24 o
   5   5   6        3.92        7.21      0.99 o
   6   5   6        4.84        5.74      1.22 o
   7   5   6      220.75      229.21      7.63 o
   8   5   6        8.09        8.21      1.71 o
  -5   6   6        8.78        5.03      2.19 o
  -4   6   6       12.80       18.22      2.62 o
  -3   6   6      132.86      142.65      5.22 o
  -2   6   6       60.77       70.35      3.04 o
  -1   6   6       16.00       13.81      1.22 o
   0   6   6        2.67        4.42      0.47 o
   1   6   6      115.05      114.98      2.85 o
   2   6   6       48.07       49.49      2.23 o
   3   6   6       55.99       60.65      2.47 o
   4   6   6      224.31      212.20      4.64 o
   5   6   6        4.85        2.88      0.68 o
   6   6   6        1.46        0.30      0.76 o
   7   6   6       19.48       13.57      2.04 o
   8   6   6       33.51       38.47      3.49 o
  -4   7   6        8.55       13.56      3.92 o
  -3   7   6       21.48       23.55      2.86 o
  -2   7   6      582.06      560.94     16.76 o
  -1   7   6       16.08       15.96      1.59 o
   0   7   6      366.26      366.56      5.25 o
   1   7   6     1276.77     1238.80     11.03 o
   2   7   6     2385.15     2348.88     16.32 o
   3   7   6      103.43      103.23      3.43 o
   4   7   6       65.70       65.94      2.83 o
   5   7   6      163.83      165.64      4.79 o
   6   7   6      161.89      167.18      5.30 o
   7   7   6       29.68       35.40      2.81 o
   8   7   6      208.79      237.11      7.36 o
  -3   8   6       36.75       37.49      4.38 o
  -2   8   6        5.94        6.24      1.33 o
  -1   8   6       20.55       22.38      2.13 o
   0   8   6      231.72      224.42      6.00 o
   1   8   6      418.10      426.47      7.11 o
   2   8   6      258.66      261.52      5.53 o
   3   8   6        1.34        0.46      0.68 o
   4   8   6      158.38      153.81      4.73 o
   5   8   6        0.08        0.83      0.76 o
   6   8   6       50.49       52.55      3.39 o
   7   8   6      209.90      206.42      6.71 o
  -2   9   6        3.98        3.35      1.17 o
  -1   9   6      144.36      159.74      6.83 o
   0   9   6       79.94       81.74      4.12 o
   1   9   6        0.05        0.36      0.69 o
   2   9   6       74.52       74.53      3.29 o
   3   9   6       91.96       95.41      3.90 o
   4   9   6      118.08      122.97      5.35 o
   5   9   6       92.64       98.38      4.79 o
   6   9   6        8.72        7.18      1.68 o
   7   9   6      261.40      263.32     10.81 o
  -1  10   6       15.13       21.67      3.34 o
   0  10   6        7.12       12.85      2.19 o
   1  10   6       55.84       64.83      4.57 o
   2  10   6       19.73       16.70      1.93 o
   3  10   6        0.02        0.00      1.42 o
   4  10   6        1.18        0.00      1.10 o
   5  10   6        1.99        1.11      1.08 o
   6  10   6       43.50       44.31      4.67 o
   1  11   6       93.69      105.70      7.61 o
   2  11   6       42.33       42.57      3.94 o
   3  11   6      112.24      125.25      5.57 o
   4  11   6      143.63      164.49      7.00 o
   5  11   6       39.17       47.44      4.27 o
  -4  -8   7       25.99       24.18      3.16 o
  -3  -8   7        0.02        1.19      1.43 o
  -2  -8   7      118.75      117.28      5.47 o
  -1  -8   7      125.02      126.06      5.30 o
  -6  -7   7       26.57       27.35      2.75 o
  -5  -7   7      139.66      133.47      5.28 o
  -4  -7   7       27.09       29.99      2.72 o
  -3  -7   7      250.38      261.33      8.50 o
  -2  -7   7       82.04       69.23      3.51 o
  -1  -7   7       14.10        9.73      1.52 o
   0  -7   7        2.81        0.58      1.13 o
   1  -7   7        2.57        7.13      1.67 o
  -6  -6   7      232.75      228.43      8.16 o
  -5  -6   7        4.02        1.26      1.08 o
  -4  -6   7      229.92      227.49      6.96 o
  -3  -6   7       19.02       21.08      1.92 o
  -2  -6   7      505.94      486.87     12.89 o
  -1  -6   7       30.57       28.41      2.20 o
   0  -6   7        2.74        1.86      1.01 o
   1  -6   7      366.85      380.20      9.71 o
   2  -6   7        7.64        1.70      1.04 o
  -7  -5   7       57.33       58.38      5.32 o
  -6  -5   7        0.05        1.53      1.15 o
  -5  -5   7        8.04       11.72      1.61 o
  -4  -5   7      133.01      129.80      5.56 o
  -3  -5   7       36.39       37.83      2.36 o
  -2  -5   7       57.52       58.67      2.58 o
  -1  -5   7        1.53        2.19      0.84 o
   0  -5   7       51.25       40.47      2.08 o
   1  -5   7        7.12        7.16      1.20 o
   2  -5   7       35.99       40.10      2.71 o
   3  -5   7       53.78       69.68      3.88 o
  -7  -4   7      204.63      208.87      9.64 o
  -6  -4   7        1.16        2.28      1.60 o
  -5  -4   7       31.71       27.15      2.54 o
  -4  -4   7       20.02       20.37      1.67 o
  -3  -4   7       32.45       33.78      1.85 o
  -2  -4   7        0.13        0.67      0.49 o
  -1  -4   7      313.01      324.76      7.61 o
   0  -4   7      376.74      359.23      5.83 o
   1  -4   7       15.81       18.64      1.43 o
   2  -4   7       32.26       30.43      2.23 o
   3  -4   7       13.11       12.73      1.70 o
   4  -4   7        0.22        0.59      1.28 o
  -7  -3   7       62.51       60.21      3.44 o
  -6  -3   7      324.07      322.90      6.79 o
  -5  -3   7        0.02        0.00      0.61 o
  -4  -3   7       35.76       41.29      2.44 o
  -3  -3   7      168.74      142.64      2.96 o
  -2  -3   7        0.05        0.32      0.42 o
  -1  -3   7        5.54        4.87      0.87 o
   0  -3   7     1234.81     1226.44     10.02 o
   1  -3   7       42.73       39.56      1.67 o
   2  -3   7        9.02        6.43      1.01 o
   3  -3   7      313.64      311.44      7.49 o
   4  -3   7      149.27      154.06      9.14 o
   5  -3   7        4.13        2.01      1.71 o
  -7  -2   7        0.25        2.52      1.14 o
  -6  -2   7       22.27       30.02      2.03 o
  -5  -2   7       86.56       83.88      3.15 o
  -4  -2   7       52.21       63.06      2.35 o
  -3  -2   7      248.92      258.11      4.58 o
  -2  -2   7       36.95       29.73      1.33 o
  -1  -2   7      466.06      452.11      6.43 o
   0  -2   7       65.20       64.54      2.36 o
   1  -2   7       25.80       24.32      1.49 o
   2  -2   7      779.80      781.27      9.66 o
   3  -2   7       28.00       34.34      2.08 o
   4  -2   7        2.20        1.45      1.02 o
   5  -2   7       21.13       17.78      4.14 o
   6  -2   7        7.71       10.14      2.49 o
  -7  -1   7      129.87      117.68      7.59 o
  -6  -1   7       19.26       19.04      1.77 o
  -5  -1   7        0.02        0.07      0.45 o
  -4  -1   7      242.81      266.59      5.97 o
  -3  -1   7       79.29       75.12      1.83 o
  -2  -1   7      501.91      466.41      5.79 o
  -1  -1   7      360.35      354.54      5.77 o
   0  -1   7     1210.56     1237.20      9.50 o
   1  -1   7      481.70      450.69      5.83 o
   2  -1   7        1.03        0.81      0.54 o
   3  -1   7       11.28        9.80      1.19 o
   4  -1   7       39.60       38.44      2.75 o
   5  -1   7       62.33       60.83      4.98 o
   6  -1   7      210.94      226.30     10.39 o
  -7   0   7      167.10      190.16     12.68 o
  -6   0   7       16.25       20.85      2.98 o
  -5   0   7       17.09       19.07      1.61 o
  -4   0   7      343.90      342.77      5.98 o
  -3   0   7      134.21      143.78      3.06 o
  -2   0   7      233.84      236.25      2.85 o
  -1   0   7      275.42      269.15      4.79 o
   0   0   7      131.34      133.85      2.47 o
   1   0   7        8.46        7.16      0.65 o
   2   0   7      730.48      722.04      6.81 o
   3   0   7       11.93        9.73      1.24 o
   4   0   7        0.61        0.20      0.86 o
   5   0   7        1.19        0.00      1.17 o
   6   0   7       32.04       36.13      4.08 o
   7   0   7        6.48        7.76      2.37 o
  -7   1   7       39.83       41.96      5.02 o
  -6   1   7       49.24       53.69      4.04 o
  -5   1   7      315.16      320.60     10.28 o
  -4   1   7        3.09        4.92      0.77 o
  -3   1   7        0.16        2.83      0.60 o
  -2   1   7      416.76      392.24      4.46 o
  -1   1   7      135.48      112.36      2.37 o
   0   1   7     1743.57     1700.72     10.07 o
   1   1   7      482.49      436.06      5.88 o
   2   1   7       61.33       46.95      2.43 o
   3   1   7      466.64      432.93      4.99 o
   4   1   7      325.56      310.13      5.37 o
   5   1   7      244.27      244.15      8.79 o
   6   1   7       59.80       55.47      4.01 o
   7   1   7      117.26      133.40      9.82 o
  -7   2   7       91.08      105.02      8.06 o
  -6   2   7      182.77      180.31      9.63 o
  -5   2   7      700.09      675.81     13.69 o
  -4   2   7      243.41      233.71      7.73 o
  -3   2   7      229.96      221.36      4.64 o
  -2   2   7      325.75      317.00      5.81 o
  -1   2   7       46.07       44.88      1.47 o
   0   2   7      160.40      209.30      2.83 o
   1   2   7       61.65       59.64      1.60 o
   2   2   7       22.59       15.60      0.86 o
   3   2   7      484.93      456.29      9.46 o
   4   2   7      296.85      301.77      6.76 o
   5   2   7      147.84      140.28      4.09 o
   6   2   7       47.59       50.05      4.32 o
   7   2   7       16.11       13.83      2.17 o
  -6   3   7       41.61       40.76      4.84 o
  -5   3   7      844.65      848.82     16.18 o
  -4   3   7      779.62      761.06     15.87 o
  -3   3   7      653.22      593.63     11.47 o
  -2   3   7       76.37       70.54      1.53 o
  -1   3   7       41.11       51.32      1.46 o
   0   3   7      200.88      222.26      2.92 o
   1   3   7      459.95      409.91      5.46 o
   2   3   7     1218.14     1191.76      9.17 o
   3   3   7      375.41      404.89      6.83 o
   4   3   7      576.87      561.95     13.43 o
   5   3   7        5.03        2.57      0.91 o
   6   3   7       10.98       10.94      1.80 o
   7   3   7      348.29      351.36     11.81 o
  -6   4   7       19.80       26.04      4.14 o
  -5   4   7       36.34       35.05      4.40 o
  -4   4   7      290.95      285.15     10.26 o
  -3   4   7     1040.63     1019.12     14.34 o
  -2   4   7       93.86       86.98      2.42 o
  -1   4   7      156.49      132.75      2.97 o
   0   4   7      151.41      147.75      3.57 o
   1   4   7      216.94      257.05      3.70 o
   2   4   7       37.10       51.29      1.69 o
   3   4   7        0.54        0.86      0.48 o
   4   4   7       23.82       28.35      1.88 o
   5   4   7        2.71        2.28      0.85 o
   6   4   7      104.63      111.12      4.25 o
   7   4   7       24.90       25.37      2.77 o
   8   4   7       20.24       21.83      3.66 o
  -5   5   7       21.92       27.03      3.96 o
  -4   5   7       71.33       71.35      5.70 o
  -3   5   7      232.17      232.99      7.92 o
  -2   5   7       94.98      101.72      3.05 o
  -1   5   7      963.65      952.25     10.52 o
   0   5   7       45.33       53.28      1.86 o
   1   5   7      171.52      165.34      3.28 o
   2   5   7      116.94      122.18      3.21 o
   3   5   7      209.07      195.84      4.65 o
   4   5   7      453.63      434.19      5.54 o
   5   5   7       29.82       24.00      1.93 o
   6   5   7      284.88      273.79      8.17 o
   7   5   7        2.34        5.41      1.62 o
   8   5   7       51.00       56.35      4.24 o
  -5   6   7      184.66      221.67     11.27 o
  -4   6   7        1.96        1.91      1.48 o
  -3   6   7       18.48       29.84      3.04 o
  -2   6   7      101.08      116.27      3.74 o
  -1   6   7     1025.30     1009.92     12.48 o
   0   6   7       37.42       38.76      1.69 o
   1   6   7      286.00      301.87      4.72 o
   2   6   7       59.10       58.26      2.27 o
   3   6   7      178.93      174.13      4.15 o
   4   6   7       20.43       16.19      1.34 o
   5   6   7      303.74      287.16      6.79 o
   6   6   7       18.68       21.51      1.80 o
   7   6   7        2.78        0.00      1.45 o
   8   6   7        8.86        6.26      1.84 o
  -4   7   7        1.20        0.00      2.32 o
  -3   7   7       19.16       22.30      3.35 o
  -2   7   7      392.14      322.91      6.29 o
  -1   7   7       13.71        9.41      1.14 o
   0   7   7        0.03        2.10      0.85 o
   1   7   7      740.33      730.74      9.37 o
   2   7   7      217.57      211.47      5.06 o
   3   7   7        5.42        5.79      0.97 o
   4   7   7      548.63      500.62      8.08 o
   5   7   7      176.86      207.13      6.54 o
   6   7   7       15.47       16.04      1.78 o
   7   7   7       62.85       54.12      3.52 o
  -3   8   7      165.69      180.24      8.58 o
  -2   8   7       23.73       20.30      2.10 o
  -1   8   7       80.54       81.98      3.97 o
   0   8   7       75.56       73.58      3.48 o
   1   8   7        5.55        4.38      0.92 o
   2   8   7       25.60       28.89      1.93 o
   3   8   7        3.42        4.13      0.87 o
   4   8   7        5.00        2.19      0.80 o
   5   8   7       45.54       50.85      4.07 o
   6   8   7       35.06       29.08      2.61 o
   7   8   7      143.44      179.67      7.32 o
  -2   9   7        0.82        2.24      1.50 o
  -1   9   7       61.54       73.70      4.34 o
   0   9   7       78.47       85.06      3.95 o
   1   9   7       47.54       47.78      3.10 o
   2   9   7       18.95       20.33      1.70 o
   3   9   7      226.95      231.98      5.86 o
   4   9   7      104.39      101.99      4.14 o
   5   9   7      124.80      113.41      5.92 o
   6   9   7        8.04        7.35      1.68 o
   7   9   7      281.86      267.72      9.34 o
  -1  10   7       63.43       82.89      5.57 o
   0  10   7        1.06        0.81      1.51 o
   1  10   7      204.03      228.82      7.51 o
   2  10   7        6.74        6.48      1.17 o
   3  10   7       42.33       42.09      3.07 o
   4  10   7       81.02       86.52      4.75 o
   5  10   7        0.02        0.00      1.37 o
   6  10   7      129.37      142.11      7.38 o
   2  11   7       27.50       34.11      4.03 o
   3  11   7       67.40       75.23      4.80 o
   4  11   7      172.09      197.59      7.57 o
  -5  -7   8       78.58       80.10      4.56 o
  -4  -7   8        8.84        9.80      1.79 o
  -3  -7   8       50.36       40.04      3.18 o
  -2  -7   8      258.71      262.85      7.86 o
  -1  -7   8       21.15       22.30      2.26 o
   0  -7   8        2.73        1.04      2.19 o
  -6  -6   8       24.22       21.84      3.28 o
  -5  -6   8       89.12       91.63      5.16 o
  -4  -6   8      103.18      104.72      4.88 o
  -3  -6   8        0.14        0.03      0.86 o
  -2  -6   8        5.58        9.27      1.42 o
  -1  -6   8       94.88       93.64      4.06 o
   0  -6   8       33.21       25.44      2.68 o
   1  -6   8       66.40       70.11      4.39 o
   2  -6   8      127.12      148.58      6.49 o
  -6  -5   8      114.83      106.08      8.48 o
  -5  -5   8      273.68      274.86      8.38 o
  -4  -5   8       96.81       97.61      5.76 o
  -3  -5   8       27.24       27.46      2.42 o
  -2  -5   8       30.70       35.80      2.31 o
  -1  -5   8       28.16       20.61      1.86 o
   0  -5   8       34.69       41.28      2.81 o
   1  -5   8        0.61        1.92      1.13 o
   2  -5   8        0.42        0.62      0.92 o
   3  -5   8        5.15        6.42      1.46 o
  -7  -4   8        0.57        0.75      1.53 o
  -6  -4   8        8.94        7.67      2.15 o
  -5  -4   8      367.86      366.80      9.09 o
  -4  -4   8      104.67       98.44      4.64 o
  -3  -4   8      693.30      704.32     13.20 o
  -2  -4   8      119.10      115.15      3.39 o
  -1  -4   8       23.12       16.98      1.52 o
   0  -4   8      106.26      120.66      4.00 o
   1  -4   8      840.13      792.54     10.88 o
   2  -4   8       15.43       19.49      1.91 o
   3  -4   8       60.37       71.71      4.03 o
   4  -4   8      191.30      232.81      8.65 o
  -7  -3   8      212.18      228.04      7.16 o
  -6  -3   8      103.92       98.02      4.48 o
  -5  -3   8        0.18        0.28      0.67 o
  -4  -3   8        1.68        1.01      0.67 o
  -3  -3   8      396.71      402.55      6.17 o
  -2  -3   8      184.22      181.82      3.64 o
  -1  -3   8       57.23       49.90      2.30 o
   0  -3   8      376.88      378.69      6.51 o
   1  -3   8      606.89      633.39     10.80 o
   2  -3   8        8.96       15.81      1.65 o
   3  -3   8       13.06       13.11      1.49 o
   4  -3   8      233.76      235.49      9.87 o
   5  -3   8        0.02        0.64      1.74 o
  -7  -2   8      209.89      209.87      6.97 o
  -6  -2   8       18.80       25.83      1.99 o
  -5  -2   8        0.15        0.00      0.82 o
  -4  -2   8        0.02        0.63      0.58 o
  -3  -2   8      499.90      478.64      9.70 o
  -2  -2   8        6.51        6.69      0.69 o
  -1  -2   8     1820.73     1883.76     15.34 o
   0  -2   8       76.57       80.99      2.78 o
   1  -2   8       17.16       15.64      1.26 o
   2  -2   8       31.46       38.09      2.08 o
   3  -2   8        6.16        3.74      0.84 o
   4  -2   8        0.82        0.00      1.06 o
   5  -2   8       74.83       70.91      6.94 o
  -7  -1   8       37.21       40.42      4.55 o
  -6  -1   8      170.75      170.74      7.56 o
  -5  -1   8        5.39        2.52      0.84 o
  -4  -1   8      227.62      240.74      4.23 o
  -3  -1   8       92.82       85.09      2.26 o
  -2  -1   8       69.28       71.24      1.98 o
  -1  -1   8      229.82      237.25      4.13 o
   0  -1   8       29.11       30.43      1.27 o
   1  -1   8       67.82       58.88      2.27 o
   2  -1   8       55.21       60.52      2.40 o
   3  -1   8       14.76       15.94      1.56 o
   4  -1   8       23.20       21.33      2.26 o
   5  -1   8        0.77        3.34      1.55 o
   6  -1   8      167.24      169.99     14.09 o
  -7   0   8       47.75       56.55      7.85 o
  -6   0   8      135.51      132.21      5.55 o
  -5   0   8        5.26        4.47      0.96 o
  -4   0   8      168.41      172.35      4.54 o
  -3   0   8      191.14      171.01      3.86 o
  -2   0   8       14.22       13.35      1.08 o
  -1   0   8       82.83       70.01      2.52 o
   0   0   8       59.75       56.51      1.72 o
   1   0   8      396.36      376.04      5.73 o
   2   0   8      152.46      155.61      3.61 o
   3   0   8      502.08      488.93      8.62 o
   4   0   8      121.73      115.83      4.58 o
   5   0   8       10.39        9.87      2.18 o
   6   0   8       20.60       20.16      3.28 o
  -7   1   8       59.58       62.24      6.11 o
  -6   1   8       34.88       32.58      3.32 o
  -5   1   8       71.43       73.75      4.98 o
  -4   1   8      571.02      566.61      9.06 o
  -3   1   8      201.45      201.29      4.31 o
  -2   1   8      154.38      161.46      3.96 o
  -1   1   8      222.61      227.91      3.61 o
   0   1   8      244.60      227.32      3.58 o
   1   1   8        6.63        9.43      0.98 o
   2   1   8       83.56       74.09      2.17 o
   3   1   8      362.31      346.58      7.08 o
   4   1   8       61.88       70.96      3.51 o
   5   1   8      257.27      239.41      9.05 o
   6   1   8      142.22      135.68      9.25 o
   7   1   8      213.55      206.10     10.28 o
  -6   2   8        0.09        1.21      1.74 o
  -5   2   8      346.14      353.97      9.99 o
  -4   2   8      325.64      314.97      6.36 o
  -3   2   8       58.64       46.22      2.29 o
  -2   2   8      466.58      450.90      5.38 o
  -1   2   8      996.72     1056.55      7.97 o
   0   2   8      180.29      193.70      2.92 o
   1   2   8       22.82       28.58      1.52 o
   2   2   8      189.40      176.31      4.51 o
   3   2   8      121.63      124.29      4.23 o
   4   2   8       22.51       24.94      2.13 o
   5   2   8     1024.76     1006.04     32.44 o
   6   2   8      322.22      327.87     11.13 o
   7   2   8       21.63       17.46      2.55 o
  -6   3   8       19.31       18.54      3.44 o
  -5   3   8       25.59       24.88      2.96 o
  -4   3   8       17.64       22.14      3.05 o
  -3   3   8      169.50      162.60      5.57 o
  -2   3   8       39.63       41.22      1.11 o
  -1   3   8      308.99      288.99      4.16 o
   0   3   8      649.36      647.62      6.32 o
   1   3   8       81.77       82.18      2.02 o
   2   3   8      335.82      356.09      6.64 o
   3   3   8        7.62        7.50      0.99 o
   4   3   8      387.41      399.37      9.35 o
   5   3   8       49.42       50.10      2.81 o
   6   3   8        1.75        1.79      1.38 o
   7   3   8       38.57       40.21      4.36 o
  -6   4   8       41.02       30.50      4.44 o
  -5   4   8        5.20        3.78      1.85 o
  -4   4   8       19.05       13.67      2.25 o
  -3   4   8      169.58      181.36      6.23 o
  -2   4   8       11.99       14.70      1.36 o
  -1   4   8      165.47      156.90      3.27 o
   0   4   8        8.43        9.68      0.73 o
   1   4   8      328.02      341.22      4.35 o
   2   4   8       45.72       46.38      1.56 o
   3   4   8       41.35       32.73      1.95 o
   4   4   8      103.40       94.17      3.51 o
   5   4   8       14.12       13.42      1.54 o
   6   4   8       75.80       82.61      4.20 o
   7   4   8      175.93      175.24     11.38 o
  -5   5   8       26.27       28.47      3.96 o
  -4   5   8        4.21        2.36      1.51 o
  -3   5   8        2.29        2.47      1.14 o
  -2   5   8        0.05        0.44      0.66 o
  -1   5   8       39.97       45.60      1.97 o
   0   5   8       18.47       18.93      1.15 o
   1   5   8     1546.43     1559.92     14.45 o
   2   5   8      176.50      186.08      3.81 o
   3   5   8      148.76      149.54      4.19 o
   4   5   8      266.88      253.14      5.80 o
   5   5   8       73.39       72.63      3.35 o
   6   5   8      585.41      601.09     12.97 o
   7   5   8       89.94      109.39      5.66 o
  -4   6   8       43.14       38.35      3.77 o
  -3   6   8        4.94        5.33      1.58 o
  -2   6   8        0.84        2.25      0.93 o
  -1   6   8      130.48      144.40      3.81 o
   0   6   8      133.99      133.47      3.15 o
   1   6   8      435.51      415.58      6.90 o
   2   6   8      499.12      476.08      6.54 o
   3   6   8       32.62       33.08      2.30 o
   4   6   8       12.62       12.32      1.45 o
   5   6   8      158.16      154.46      4.99 o
   6   6   8        2.14        1.92      0.88 o
   7   6   8       38.79       42.46      3.59 o
  -4   7   8      112.38      130.66      8.83 o
  -3   7   8       26.38       27.03      2.98 o
  -2   7   8       15.33       12.00      1.59 o
  -1   7   8      469.28      444.66      7.16 o
   0   7   8      193.50      180.95      5.38 o
   1   7   8      878.93      896.99     10.47 o
   2   7   8        0.03        0.00      0.65 o
   3   7   8     1029.43      975.51     11.99 o
   4   7   8        0.12        0.96      0.86 o
   5   7   8        0.45        2.65      0.93 o
   6   7   8      192.82      160.18      5.50 o
   7   7   8       54.28       65.43      3.64 o
  -3   8   8      154.19      165.25      9.45 o
  -2   8   8       16.71       23.15      5.83 o
  -1   8   8      116.33      120.70      4.57 o
   0   8   8       13.79       12.45      1.55 o
   1   8   8      395.82      392.59      7.27 o
   2   8   8      140.61      143.86      4.47 o
   3   8   8        0.07        0.73      0.85 o
   4   8   8        0.02        1.71      1.00 o
   5   8   8      242.32      207.50      6.37 o
   6   8   8       20.37       18.61      2.20 o
   7   8   8       39.33       40.90      3.33 o
  -2   9   8        2.28        2.33      2.02 o
  -1   9   8        0.02        0.68      1.54 o
   0   9   8       10.24        7.37      1.34 o
   1   9   8      344.16      367.03      8.48 o
   2   9   8       39.64       40.67      2.53 o
   3   9   8      217.99      221.70      5.47 o
   4   9   8      186.93      188.43      5.97 o
   5   9   8      107.96      106.75      4.93 o
   6   9   8        0.02        0.44      1.18 o
   0  10   8        1.30        0.03      1.14 o
   1  10   8      157.73      169.01      6.50 o
   2  10   8       27.91       27.80      2.57 o
   3  10   8      261.93      265.20      6.56 o
   4  10   8      124.35      137.08      7.60 o
   5  10   8        8.79        8.51      1.94 o
   2  11   8        0.11        0.00      1.55 o
   3  11   8      139.35      152.27      7.67 o
  -3  -7   9       15.76       20.05      2.61 o
  -2  -7   9       14.38       15.15      2.16 o
  -5  -6   9       89.92       90.57      6.35 o
  -4  -6   9        2.46        1.64      1.07 o
  -3  -6   9       24.54       23.99      2.26 o
  -2  -6   9        6.40        8.89      2.06 o
  -1  -6   9        0.23        0.07      0.91 o
   0  -6   9       28.40       31.89      3.13 o
   1  -6   9       43.63       48.69      3.82 o
  -6  -5   9        3.05        2.70      1.55 o
  -5  -5   9       73.12       69.23      5.47 o
  -4  -5   9      141.79      145.19      6.16 o
  -3  -5   9       12.08       13.34      1.61 o
  -2  -5   9        9.35       11.01      1.42 o
  -1  -5   9        7.29        6.61      1.28 o
   0  -5   9      268.73      277.12      7.37 o
   1  -5   9        3.02        2.28      1.16 o
   2  -5   9        0.48        1.82      1.15 o
  -6  -4   9        0.43        0.00      1.37 o
  -5  -4   9       26.57       30.10      3.57 o
  -4  -4   9      372.40      389.71      9.43 o
  -3  -4   9        2.25        2.28      0.98 o
  -2  -4   9        0.69        0.00      0.62 o
  -1  -4   9       45.39       44.58      2.45 o
   0  -4   9        9.70        6.60      1.11 o
   1  -4   9       33.72       30.46      2.29 o
   2  -4   9      185.40      201.34      6.02 o
   3  -4   9       49.81       44.39      5.89 o
  -6  -3   9      373.70      394.38     11.64 o
  -5  -3   9       80.02       85.97      4.43 o
  -4  -3   9       89.82       94.26      4.35 o
  -3  -3   9      314.69      323.50      6.16 o
  -2  -3   9      415.41      409.68      6.47 o
  -1  -3   9        3.16        2.07      0.76 o
   0  -3   9      250.12      272.58      5.80 o
   1  -3   9      302.97      279.44      5.61 o
   2  -3   9      180.33      169.86      5.69 o
   3  -3   9       84.19       83.17      4.22 o
   4  -3   9       25.35       29.15      3.18 o
  -7  -2   9      285.76      295.01      8.71 o
  -6  -2   9       29.60       33.28      2.31 o
  -5  -2   9       51.12       50.51      2.78 o
  -4  -2   9      222.89      236.33      6.09 o
  -3  -2   9        3.85        4.58      0.73 o
  -2  -2   9      400.39      428.87      5.96 o
  -1  -2   9      117.64      120.80      3.19 o
   0  -2   9      173.32      178.76      4.35 o
   1  -2   9       51.43       49.10      2.22 o
   2  -2   9       32.26       34.30      2.07 o
   3  -2   9       59.94       50.39      3.11 o
   4  -2   9        6.74        4.09      1.49 o
   5  -2   9       32.11       27.21      3.89 o
  -7  -1   9        1.06        1.70      1.35 o
  -6  -1   9       42.60       38.18      3.00 o
  -5  -1   9       69.63       71.65      3.25 o
  -4  -1   9      287.77      290.72      5.53 o
  -3  -1   9       19.93       19.83      1.21 o
  -2  -1   9       16.35       16.00      0.90 o
  -1  -1   9       28.97       31.10      1.59 o
   0  -1   9       24.88       29.48      1.38 o
   1  -1   9       23.25       22.16      1.53 o
   2  -1   9       27.66       28.84      1.71 o
   3  -1   9      435.75      411.37      8.91 o
   4  -1   9      275.72      272.73     10.20 o
   5  -1   9        0.18        0.00      1.38 o
  -7   0   9       80.71       82.39      5.78 o
  -6   0   9       10.84       12.10      1.88 o
  -5   0   9       50.89       51.93      3.03 o
  -4   0   9       38.56       31.69      1.87 o
  -3   0   9        0.34        1.94      0.63 o
  -2   0   9      468.35      463.78      6.86 o
  -1   0   9        0.88        1.99      0.59 o
   0   0   9      202.08      195.37      5.14 o
   1   0   9      195.12      200.34      4.51 o
   2   0   9        0.04        0.81      0.60 o
   3   0   9       79.19       80.13      3.73 o
   4   0   9       14.02        9.53      1.49 o
   5   0   9      366.53      367.06     12.32 o
   6   0   9       18.01       16.81      3.11 o
  -6   1   9       28.11       28.88      2.86 o
  -5   1   9        0.28        1.26      1.16 o
  -4   1   9      275.45      266.37      6.07 o
  -3   1   9      553.61      561.57      8.19 o
  -2   1   9      139.68      126.07      3.71 o
  -1   1   9       34.58       37.54      1.80 o
   0   1   9      192.19      185.72      4.29 o
   1   1   9       13.00       11.09      0.97 o
   2   1   9       10.34       12.86      1.17 o
   3   1   9       47.75       48.75      2.86 o
   4   1   9       55.90       54.71      3.66 o
   5   1   9      320.10      333.30     11.16 o
   6   1   9       83.91       80.61      6.55 o
  -6   2   9       51.70       63.92      5.13 o
  -5   2   9      559.99      556.40     12.82 o
  -4   2   9      886.11      878.50     13.45 o
  -3   2   9       74.72       69.93      2.98 o
  -2   2   9        8.59       11.56      0.89 o
  -1   2   9      772.63      743.86      6.91 o
   0   2   9      430.00      401.80      5.16 o
   1   2   9       13.02       12.32      1.42 o
   2   2   9      403.36      385.25      7.34 o
   3   2   9       97.88       97.51      3.96 o
   4   2   9       12.19       12.72      1.68 o
   5   2   9       82.10       78.38      4.10 o
   6   2   9       59.80       56.39      4.87 o
   7   2   9        7.12        7.26      1.94 o
  -6   3   9       63.28       66.48      5.39 o
  -5   3   9        9.19       13.57      2.39 o
  -4   3   9       32.86       36.49      4.34 o
  -3   3   9       22.70       22.91      2.56 o
  -2   3   9       51.39       58.77      2.06 o
  -1   3   9        2.51        3.98      0.65 o
   0   3   9        5.83        6.28      0.93 o
   1   3   9      170.71      170.26      3.38 o
   2   3   9      250.69      264.36      6.09 o
   3   3   9       74.88       79.95      2.64 o
   4   3   9      201.13      194.24      5.94 o
   5   3   9       25.76       24.58      2.35 o
   6   3   9        6.44        8.16      1.85 o
   7   3   9       45.00       47.82      4.79 o
  -5   4   9       25.16       19.42      2.79 o
  -4   4   9      330.32      335.79     10.16 o
  -3   4   9        0.30        0.00      1.06 o
  -2   4   9      112.61      104.97      3.44 o
  -1   4   9      227.90      210.97      4.89 o
   0   4   9       58.75       56.77      1.71 o
   1   4   9      360.00      342.61      5.20 o
   2   4   9      108.28      102.40      2.83 o
   3   4   9       16.14       16.72      1.30 o
   4   4   9      197.62      181.51      5.03 o
   5   4   9        0.02        0.00      0.88 o
   6   4   9       27.57       26.89      2.55 o
   7   4   9       18.17       18.83      3.63 o
  -5   5   9        2.50        2.56      1.60 o
  -4   5   9       47.48       53.58      4.30 o
  -3   5   9        2.22        0.61      1.19 o
  -2   5   9       64.50       61.32      3.64 o
  -1   5   9        5.69        6.89      1.04 o
   0   5   9        0.19        0.07      0.51 o
   1   5   9       28.01       24.48      1.33 o
   2   5   9        4.39        3.84      0.67 o
   3   5   9      216.78      207.71      4.64 o
   4   5   9       24.73       27.26      2.06 o
   5   5   9       35.62       34.23      2.44 o
   6   5   9        1.45        1.13      0.95 o
   7   5   9        0.63        2.69      1.43 o
  -4   6   9        9.42        8.84      2.02 o
  -3   6   9       93.39      102.44      5.69 o
  -2   6   9     1193.84     1146.41     19.89 o
  -1   6   9      116.25      109.68      3.80 o
   0   6   9      333.85      344.54      5.10 o
   1   6   9      658.48      655.65      7.95 o
   2   6   9     1565.65     1494.68     16.10 o
   3   6   9       34.14       34.29      2.02 o
   4   6   9       12.61       18.65      1.77 o
   5   6   9       79.66       84.36      4.60 o
   6   6   9       22.13       21.55      1.95 o
   7   6   9       37.63       41.51      3.31 o
  -3   7   9       17.97       12.81      2.22 o
  -2   7   9       41.37       40.16      3.22 o
  -1   7   9        1.40        1.51      0.84 o
   0   7   9      554.36      552.13      7.69 o
   1   7   9      517.29      507.67      7.08 o
   2   7   9      123.19      121.06      3.57 o
   3   7   9       26.27       28.06      2.19 o
   4   7   9       63.31       58.62      3.15 o
   5   7   9       26.67       31.33      2.44 o
   6   7   9       14.83       16.59      1.97 o
   7   7   9       96.57      104.90      4.70 o
  -2   8   9       16.04       12.80      2.79 o
  -1   8   9      135.77      144.37      5.64 o
   0   8   9      484.56      477.33     17.00 o
   1   8   9        2.50        2.35      0.87 o
   2   8   9      161.80      165.93      4.84 o
   3   8   9       42.31       39.63      2.43 o
   4   8   9      212.90      233.59      7.11 o
   5   8   9        8.11        8.97      1.50 o
   6   8   9       22.16       17.90      2.07 o
  -1   9   9        9.69        7.48      1.56 o
   0   9   9       71.56       72.62      4.13 o
   1   9   9       15.05       14.10      1.76 o
   2   9   9      202.30      209.75      6.27 o
   3   9   9       10.09       10.10      1.40 o
   4   9   9       45.74       58.51      3.42 o
   5   9   9       80.56       71.51      3.88 o
   6   9   9      100.19      101.76      5.10 o
   0  10   9       88.84      106.57      5.72 o
   1  10   9       41.40       40.69      3.06 o
   2  10   9      260.82      248.04      7.42 o
   3  10   9        4.49        4.32      1.17 o
   4  10   9      220.31      231.11      7.43 o
   5  10   9       33.03       46.29      4.06 o
  -4  -6  10       38.35       32.74      3.43 o
  -3  -6  10        0.75        1.48      0.91 o
  -2  -6  10       18.68       24.41      2.26 o
  -1  -6  10        0.05        0.00      0.89 o
  -5  -5  10       37.57       37.31      4.10 o
  -4  -5  10        9.56        5.16      1.53 o
  -3  -5  10        0.02        0.46      0.86 o
  -2  -5  10       12.16        9.24      1.50 o
  -1  -5  10       42.47       38.75      2.85 o
   0  -5  10       39.77       43.97      3.12 o
   1  -5  10        0.50        2.39      1.27 o
  -5  -4  10       89.61       87.43      6.03 o
  -4  -4  10       41.12       41.49      4.10 o
  -3  -4  10      197.11      198.90      8.02 o
  -2  -4  10       23.96       18.94      1.70 o
  -1  -4  10        1.93        4.54      1.03 o
   0  -4  10      316.97      310.11      6.95 o
   1  -4  10       11.09       14.56      2.01 o
   2  -4  10        0.78        1.95      1.10 o
  -6  -3  10       14.52       22.07      2.35 o
  -5  -3  10        4.07        3.08      1.21 o
  -4  -3  10       25.65       28.30      2.55 o
  -3  -3  10       51.25       61.51      3.63 o
  -2  -3  10       27.25       26.35      1.78 o
  -1  -3  10      304.93      298.80      6.08 o
   0  -3  10       47.58       38.68      2.60 o
   1  -3  10        0.29        1.04      1.03 o
   2  -3  10       90.28       94.48      4.13 o
   3  -3  10       69.37       69.67      4.65 o
  -6  -2  10        2.65        1.64      0.97 o
  -5  -2  10        0.29        0.00      0.86 o
  -4  -2  10      240.75      257.47      6.00 o
  -3  -2  10      420.40      453.01      8.26 o
  -2  -2  10     1106.19     1126.40     15.59 o
  -1  -2  10      157.35      155.54      4.21 o
   0  -2  10      258.14      260.43      5.53 o
   1  -2  10       89.02       95.39      3.54 o
   2  -2  10        3.27        1.51      0.83 o
   3  -2  10        5.40        6.15      1.40 o
   4  -2  10       18.43       21.96      2.79 o
  -6  -1  10       28.56       34.20      2.94 o
  -5  -1  10      267.50      269.93      7.04 o
  -4  -1  10      137.77      138.89      4.39 o
  -3  -1  10       39.29       39.82      2.11 o
  -2  -1  10       88.37       93.80      3.49 o
  -1  -1  10        3.56        3.29      0.64 o
   0  -1  10       36.20       36.38      2.00 o
   1  -1  10        2.09        2.02      0.65 o
   2  -1  10      291.90      264.02      5.93 o
   3  -1  10        7.50        4.50      1.17 o
   4  -1  10        8.11        5.50      1.72 o
   5  -1  10       10.84       16.82      3.33 o
  -6   0  10        0.77        1.30      1.26 o
  -5   0  10        9.04       14.76      1.75 o
  -4   0  10       10.15        9.78      1.17 o
  -3   0  10       10.80       12.00      1.22 o
  -2   0  10      314.18      316.12      6.01 o
  -1   0  10      214.77      220.76      4.43 o
   0   0  10     2818.88     2859.14     20.21 o
   1   0  10      230.60      218.87      5.04 o
   2   0  10       52.57       57.06      2.94 o
   3   0  10       59.35       64.58      3.58 o
   4   0  10       80.60       69.17      3.96 o
   5   0  10       59.09       59.76      5.26 o
  -6   1  10        1.63        1.83      1.18 o
  -5   1  10      179.04      191.06      7.35 o
  -4   1  10       19.60       21.82      1.87 o
  -3   1  10       11.59        6.35      1.05 o
  -2   1  10       76.04       88.03      3.13 o
  -1   1  10      525.05      522.57      8.21 o
   0   1  10      184.70      172.47      3.81 o
   1   1  10      142.92      139.86      3.49 o
   2   1  10      555.00      546.01      8.71 o
   3   1  10      122.14      116.32      6.14 o
   4   1  10      131.03      135.04      5.32 o
   5   1  10       13.31       10.88      3.42 o
   6   1  10      166.22      170.93      9.21 o
  -6   2  10       20.23       15.95      2.81 o
  -5   2  10      124.28      121.72      6.18 o
  -4   2  10      397.55      402.32      9.35 o
  -3   2  10       17.89       22.89      1.89 o
  -2   2  10      373.08      351.18      5.81 o
  -1   2  10        0.15        0.79      0.57 o
   0   2  10        6.77        5.53      0.79 o
   1   2  10      380.23      361.79      6.03 o
   2   2  10     2361.35     2249.25     22.54 o
   3   2  10        1.69        0.93      0.82 o
   4   2  10      581.30      564.03     11.59 o
   5   2  10        8.94        8.77      1.97 o
   6   2  10        2.66        4.40      2.86 o
  -5   3  10      177.32      196.38      8.17 o
  -4   3  10       29.75       26.57      2.71 o
  -3   3  10       48.00       42.58      3.08 o
  -2   3  10       30.41       33.21      2.19 o
  -1   3  10        4.81        2.71      0.62 o
   0   3  10        1.61        2.95      0.68 o
   1   3  10        0.77        0.85      0.65 o
   2   3  10       82.17       78.37      3.50 o
   3   3  10       45.94       45.22      3.17 o
   4   3  10      127.69      131.53      5.79 o
   5   3  10        1.05        0.28      1.05 o
   6   3  10       21.96       17.75      4.04 o
  -5   4  10      146.58      168.70     10.95 o
  -4   4  10       71.19       75.34      4.95 o
  -3   4  10       18.47       19.07      2.25 o
  -2   4  10      194.88      202.69      6.48 o
  -1   4  10       93.94      100.07      3.49 o
   0   4  10        0.45        3.70      0.69 o
   1   4  10      363.17      354.38      5.75 o
   2   4  10       42.03       38.14      1.80 o
   3   4  10       80.78       74.18      3.11 o
   4   4  10      621.82      605.01     16.32 o
   5   4  10       12.81       14.80      2.30 o
   6   4  10      242.10      240.11     11.47 o
  -4   5  10        0.27        2.39      2.04 o
  -3   5  10       42.19       48.75      3.64 o
  -2   5  10       92.68      105.87      4.89 o
  -1   5  10       86.15       83.27      3.39 o
   0   5  10      161.00      160.29      4.27 o
   1   5  10       51.03       57.92      2.03 o
   2   5  10      164.03      157.98      3.71 o
   3   5  10      132.33      132.06      3.79 o
   4   5  10        7.91       11.66      2.08 o
   5   5  10       70.81       67.36      3.47 o
   6   5  10       19.22       19.91      2.30 o
   7   5  10        3.87        3.12      1.59 o
  -4   6  10        7.96        7.77      1.94 o
  -3   6  10       68.66       87.44      4.94 o
  -2   6  10      287.74      250.05      7.80 o
  -1   6  10       38.60       35.90      2.42 o
   0   6  10      139.23      144.66      4.30 o
   1   6  10        4.68        5.50      0.85 o
   2   6  10      138.74      144.71      3.90 o
   3   6  10       68.71       64.38      2.81 o
   4   6  10      413.27      371.66      8.71 o
   5   6  10       12.77       19.22      1.97 o
   6   6  10       73.05       73.05      3.56 o
  -3   7  10      117.15      122.46      6.50 o
  -2   7  10       57.28       48.12      3.60 o
  -1   7  10        8.55       10.19      1.43 o
   0   7  10        7.06        7.19      1.16 o
   1   7  10       75.31       76.81      3.05 o
   2   7  10        0.86        1.32      0.62 o
   3   7  10       36.00       36.67      2.30 o
   4   7  10        0.25        0.00      0.94 o
   5   7  10       45.79       44.66      4.29 o
   6   7  10       32.59       31.71      2.88 o
  -2   8  10        3.67        1.71      1.66 o
  -1   8  10       22.02       34.45      3.33 o
   0   8  10       15.34       14.56      1.86 o
   1   8  10        1.00        1.17      0.98 o
   2   8  10       80.14       80.43      3.43 o
   3   8  10       65.16       65.27      3.16 o
   4   8  10      159.56      163.47      5.11 o
   5   8  10       91.59       87.52      5.12 o
   6   8  10       25.72       31.51      2.71 o
  -1   9  10       61.13       75.34      5.03 o
   0   9  10      137.37      143.54      5.82 o
   1   9  10       36.00       42.41      3.40 o
   2   9  10      115.77      121.45      4.83 o
   3   9  10       91.71       90.66      3.89 o
   4   9  10      103.49      105.48      4.30 o
   5   9  10        7.40        8.47      1.49 o
   1  10  10        0.19        0.69      1.17 o
   2  10  10       45.61       48.64      3.77 o
   3  10  10       27.77       31.37      2.66 o
   4  10  10       50.22       55.71      3.29 o
  -3  -5  11      126.43      137.12      7.60 o
  -2  -5  11       68.26       78.36      4.46 o
  -1  -5  11       12.54       17.42      1.86 o
   0  -5  11       38.82       43.33      3.17 o
  -5  -4  11       26.54       26.91      2.93 o
  -4  -4  11        7.03        7.55      2.98 o
  -3  -4  11       15.17       19.39      2.58 o
  -2  -4  11       42.30       49.07      4.49 o
  -1  -4  11       56.12       58.43      3.34 o
   0  -4  11      116.29       96.89      4.07 o
   1  -4  11      238.73      254.95     10.58 o
  -5  -3  11        5.40        3.48      1.92 o
  -4  -3  11        7.57        7.25      1.55 o
  -3  -3  11       35.48       34.85      2.94 o
  -2  -3  11        0.05        0.00      0.82 o
  -1  -3  11      472.92      484.56      8.10 o
   0  -3  11      113.15      111.18      4.97 o
   1  -3  11       13.34       14.13      1.59 o
   2  -3  11       20.90       18.77      2.03 o
   3  -3  11        0.23        0.00      1.34 o
  -5  -2  11        4.60        3.00      0.97 o
  -4  -2  11      117.23      125.99      4.39 o
  -3  -2  11       58.04       53.78      2.82 o
  -2  -2  11       78.81       76.96      2.95 o
  -1  -2  11        3.87        2.22      0.67 o
   0  -2  11       53.87       61.97      2.89 o
   1  -2  11       11.83       12.48      1.39 o
   2  -2  11       15.38       13.39      1.69 o
   3  -2  11        5.74        7.12      1.53 o
  -6  -1  11      149.41      132.96      5.82 o
  -5  -1  11       38.17       41.94      2.92 o
  -4  -1  11       44.82       44.98      2.65 o
  -3  -1  11        4.09        4.93      1.09 o
  -2  -1  11       30.22       32.25      1.74 o
  -1  -1  11       31.36       32.54      1.94 o
   0  -1  11        9.50        9.81      1.17 o
   1  -1  11       95.20       99.58      3.57 o
   2  -1  11       19.05       19.74      1.97 o
   3  -1  11      172.12      175.22      5.76 o
   4  -1  11       66.87       74.93      5.87 o
  -6   0  11       28.00       24.83      2.67 o
  -5   0  11      177.25      179.74      7.05 o
  -4   0  11       78.99       84.04      3.96 o
  -3   0  11      296.30      295.96      6.40 o
  -2   0  11       18.48       18.66      1.52 o
  -1   0  11      307.98      312.79      8.07 o
   0   0  11       81.21       86.84      3.46 o
   1   0  11        2.69        2.61      0.80 o
   2   0  11      249.96      240.50      6.96 o
   3   0  11      180.84      191.26      6.43 o
   4   0  11       37.32       33.54      2.96 o
   5   0  11       81.59       87.02      6.53 o
  -5   1  11      342.24      343.05     10.09 o
  -4   1  11      596.93      579.65      9.50 o
  -3   1  11      129.18      111.28      4.08 o
  -2   1  11       70.61       72.09      2.84 o
  -1   1  11       34.55       34.48      2.13 o
   0   1  11      421.78      409.66      7.54 o
   1   1  11       59.09       61.62      2.70 o
   2   1  11       39.59       37.69      2.51 o
   3   1  11       65.25       66.40      4.34 o
   4   1  11       93.06       92.81      5.28 o
   5   1  11      406.09      406.69     12.06 o
  -5   2  11        7.17        3.78      1.41 o
  -4   2  11      241.44      232.14      7.35 o
  -3   2  11      427.11      418.67      8.37 o
  -2   2  11       68.58       70.07      2.86 o
  -1   2  11      138.73      124.54      3.25 o
   0   2  11       86.59       85.16      2.69 o
   1   2  11      262.31      269.71      5.54 o
   2   2  11       14.20       12.45      1.61 o
   3   2  11       10.12       13.27      1.89 o
   4   2  11      308.59      305.11      8.23 o
   5   2  11       15.89        9.75      2.25 o
  -5   3  11       10.43        6.14      2.04 o
  -4   3  11       59.82       66.32      4.20 o
  -3   3  11        4.81        4.13      1.25 o
  -2   3  11       29.88       27.07      2.08 o
  -1   3  11      434.70      385.51      5.98 o
   0   3  11        0.85        0.37      0.55 o
   1   3  11        0.10        0.10      0.75 o
   2   3  11      274.93      270.13      6.28 o
   3   3  11        1.75        2.07      1.16 o
   4   3  11       38.46       43.40      3.16 o
   5   3  11        8.11        7.33      1.50 o
   6   3  11       76.50       75.54      5.32 o
  -4   4  11       60.45       63.54      4.28 o
  -3   4  11        0.30        0.82      1.06 o
  -2   4  11      300.39      297.42      8.05 o
  -1   4  11       81.39       77.95      3.22 o
   0   4  11        0.13        0.42      0.69 o
   1   4  11      802.79      788.34     10.67 o
   2   4  11        1.01        0.00      0.75 o
   3   4  11       49.96       48.17      3.07 o
   4   4  11       44.09       45.09      4.57 o
   5   4  11       65.53       71.60      4.26 o
   6   4  11      187.71      195.24      8.27 o
  -4   5  11        7.40        6.62      1.81 o
  -3   5  11        6.50        8.17      1.71 o
  -2   5  11      154.96      152.29      6.06 o
  -1   5  11        9.21       11.83      1.37 o
   0   5  11       62.21       64.66      3.06 o
   1   5  11      410.06      383.67      7.08 o
   2   5  11      471.10      478.38      7.52 o
   3   5  11       74.89       78.70      3.37 o
   4   5  11      251.91      257.27      7.60 o
   5   5  11      183.15      203.17      7.06 o
   6   5  11      207.90      204.89      9.95 o
  -3   6  11       22.11       15.88      2.32 o
  -2   6  11       28.44       29.15      2.79 o
  -1   6  11      119.35      112.56      5.15 o
   0   6  11      517.58      507.01      8.86 o
   1   6  11      309.08      317.50      7.17 o
   2   6  11       33.97       34.85      2.07 o
   3   6  11      418.68      407.58      7.08 o
   4   6  11       82.30       82.78      3.73 o
   5   6  11        0.17        1.93      1.04 o
   6   6  11        0.89        1.70      1.15 o
  -3   7  11       87.66      101.65      6.10 o
  -2   7  11       16.04       12.66      2.07 o
  -1   7  11       28.19       24.73      2.52 o
   0   7  11        0.15        0.72      1.08 o
   1   7  11       47.29       40.73      2.68 o
   2   7  11       31.51       28.24      2.09 o
   3   7  11       11.46       12.77      1.53 o
   4   7  11        7.18        6.32      1.12 o
   5   7  11       20.79       14.88      1.86 o
   6   7  11       43.94       43.51      3.15 o
  -2   8  11       32.08       42.04      4.43 o
  -1   8  11        1.15        1.20      1.42 o
   0   8  11        0.20        0.00      0.97 o
   1   8  11      170.98      178.08      6.53 o
   2   8  11       82.59       85.05      4.49 o
   3   8  11       24.22       21.79      1.95 o
   4   8  11      161.55      168.69      5.29 o
   5   8  11       27.18       24.69      2.32 o
   0   9  11       71.31       77.80      4.34 o
   1   9  11      146.91      155.60      6.51 o
   2   9  11        4.14        4.59      1.32 o
   3   9  11      156.41      149.46      5.77 o
   4   9  11        5.96        6.19      1.21 o
   5   9  11       15.82       15.84      1.90 o
  -3  -4  12       59.20       59.19      4.53 o
  -2  -4  12        0.03        0.00      2.43 o
  -1  -4  12       81.29      113.73      7.79 o
   0  -4  12       19.43       24.12      2.70 o
  -4  -3  12      272.43      300.03      9.54 o
  -3  -3  12        4.93        6.84      1.92 o
  -2  -3  12       14.02       13.40      1.63 o
  -1  -3  12      116.64      118.64      4.29 o
   0  -3  12      180.17      172.89      5.34 o
   1  -3  12       14.02       23.40      2.36 o
  -5  -2  12       12.27       12.66      2.07 o
  -4  -2  12      207.79      235.68      6.25 o
  -3  -2  12       16.62       24.48      2.55 o
  -2  -2  12       82.17       87.79      4.43 o
  -1  -2  12        1.70        1.36      0.90 o
   0  -2  12       27.74       35.95      2.34 o
   1  -2  12       28.81       38.02      2.77 o
   2  -2  12       11.02       11.33      1.93 o
  -5  -1  12       75.93       83.45      4.25 o
  -4  -1  12        0.95        0.37      0.83 o
  -3  -1  12        2.19        1.20      0.82 o
  -2  -1  12      191.95      202.75      5.54 o
  -1  -1  12        0.25        0.00      0.73 o
   0  -1  12        0.61        1.81      0.83 o
   1  -1  12        6.49        5.52      1.17 o
   2  -1  12       10.50       12.51      1.71 o
   3  -1  12       39.56       43.12      3.07 o
  -5   0  12       28.39       22.42      2.80 o
  -4   0  12       51.00       47.87      3.12 o
  -3   0  12      268.76      276.68      5.93 o
  -2   0  12       31.35       34.78      2.32 o
  -1   0  12      150.57      152.78      4.74 o
   0   0  12        7.38       11.57      1.31 o
   1   0  12        1.03        1.03      1.11 o
   2   0  12       90.82       93.56      4.62 o
   3   0  12        7.13        6.96      1.36 o
   4   0  12       78.13       87.49      7.20 o
  -5   1  12      282.83      271.27      9.29 o
  -4   1  12      354.24      409.30     10.70 o
  -3   1  12       67.25       75.84      3.54 o
  -2   1  12       30.10       27.24      1.87 o
  -1   1  12      269.09      272.77      6.24 o
   0   1  12       49.96       55.87      2.92 o
   1   1  12        0.17        0.00      0.84 o
   2   1  12       84.69       74.46      4.09 o
   3   1  12       17.07       14.92      2.61 o
   4   1  12        0.04        0.23      1.19 o
  -5   2  12       75.57       88.15      5.49 o
  -4   2  12      114.25       98.34      4.96 o
  -3   2  12       17.53       14.84      1.68 o
  -2   2  12        5.11        9.54      1.34 o
  -1   2  12        9.42       10.79      1.22 o
   0   2  12        5.34        6.38      1.00 o
   1   2  12      568.33      562.79      8.47 o
   2   2  12       42.83       36.84      2.66 o
   3   2  12       36.56       32.12      3.04 o
   4   2  12      117.77      123.08      6.77 o
   5   2  12       20.18       23.34      3.04 o
  -4   3  12       38.28       38.77      3.28 o
  -3   3  12        0.00        2.40      1.17 o
  -2   3  12        0.25        0.79      0.79 o
  -1   3  12       48.95       46.36      2.55 o
   0   3  12       23.74       22.46      1.62 o
   1   3  12      747.42      722.94     10.22 o
   2   3  12        0.73        0.36      0.81 o
   3   3  12      159.71      167.28      6.67 o
   4   3  12       59.20       65.27      4.55 o
   5   3  12        0.88        0.00      1.63 o
  -4   4  12        0.89        0.80      1.20 o
  -3   4  12        0.01        0.00      1.06 o
  -2   4  12        8.77        3.26      1.25 o
  -1   4  12       31.95       25.13      2.65 o
   0   4  12        5.59        7.74      1.20 o
   1   4  12       14.89       13.43      1.52 o
   2   4  12        3.18        2.66      1.02 o
   3   4  12      851.10      834.11     14.19 o
   4   4  12       16.18       12.05      1.88 o
   5   4  12      162.29      164.52      7.51 o
  -3   5  12       35.82       39.95      3.96 o
  -2   5  12      174.13      166.53      6.49 o
  -1   5  12      190.47      167.55      6.25 o
   0   5  12       54.87       65.79      4.18 o
   1   5  12       29.82       31.52      2.54 o
   2   5  12      603.42      570.90      9.56 o
   3   5  12      217.24      214.84      5.74 o
   4   5  12        7.01       10.83      1.88 o
   5   5  12      146.56      149.40      6.30 o
  -3   6  12        6.67        4.64      1.47 o
  -2   6  12       51.30       58.53      4.02 o
  -1   6  12       15.19       16.10      2.08 o
   0   6  12       24.32       28.19      2.23 o
   1   6  12      776.92      736.73     12.08 o
   2   6  12       37.80       35.36      2.49 o
   3   6  12        8.78       11.80      1.54 o
   4   6  12        0.91        1.67      0.92 o
   5   6  12      354.82      354.19      8.41 o
  -2   7  12       74.88       74.76      4.67 o
  -1   7  12       76.94       86.79      4.96 o
   0   7  12        0.00        0.66      1.01 o
   1   7  12       34.15       37.20      2.62 o
   2   7  12       44.52       45.56      2.89 o
   3   7  12       10.47       10.82      2.08 o
   4   7  12      172.86      189.38      5.89 o
   5   7  12       84.92       85.92      4.22 o
  -1   8  12       24.61       20.20      4.37 o
   0   8  12       19.50       27.29      2.92 o
   1   8  12       73.49       73.58      5.33 o
   2   8  12        0.21        0.49      1.14 o
   3   8  12       66.03       66.66      3.76 o
   4   8  12       86.80       90.42      5.26 o
   1   9  12       47.22       53.74      3.91 o
   2   9  12        0.40        0.44      1.24 o
   3   9  12      100.82      100.91      8.08 o
  -2  -3  13      183.78      187.32      6.84 o
  -1  -3  13       24.14       24.70      2.34 o
  -3  -2  13        2.45        4.22      1.34 o
  -2  -2  13        0.87        0.24      0.92 o
  -1  -2  13        2.22        2.49      1.08 o
   0  -2  13       44.10       56.09      3.42 o
   1  -2  13       29.88       40.30      3.06 o
  -4  -1  13       23.81       27.49      2.82 o
  -3  -1  13       46.08       45.74      3.13 o
  -2  -1  13        3.44        5.04      1.23 o
  -1  -1  13        1.93        5.68      1.31 o
   0  -1  13      458.77      469.50      8.39 o
   1  -1  13        9.84        9.20      1.52 o
   2  -1  13        1.50        1.01      1.09 o
  -4   0  13        6.80        6.70      1.40 o
  -3   0  13        0.49        0.00      1.40 o
  -2   0  13        1.53        0.76      0.84 o
  -1   0  13      346.18      356.64      8.67 o
   0   0  13        3.11        2.80      1.01 o
   1   0  13       78.97       69.90      4.09 o
   2   0  13       48.62       51.86      3.34 o
   3   0  13        0.25        1.88      1.34 o
  -4   1  13      186.60      185.59      7.49 o
  -3   1  13        3.41        3.27      1.22 o
  -2   1  13      292.49      313.67      7.08 o
  -1   1  13       20.79       21.56      1.99 o
   0   1  13        8.78       10.57      1.50 o
   1   1  13      103.46      108.84      4.48 o
   2   1  13      440.30      423.75     10.17 o
   3   1  13       14.13       12.03      2.46 o
   4   1  13      160.95      165.15      7.69 o
  -4   2  13        1.47        0.86      2.04 o
  -3   2  13        9.00        5.85      1.40 o
  -2   2  13        5.09        6.84      1.26 o
  -1   2  13        0.34        0.56      0.93 o
   0   2  13        0.01        0.00      0.82 o
   1   2  13       57.51       54.69      2.87 o
   2   2  13        0.96        1.05      0.93 o
   3   2  13        0.07        3.41      1.66 o
   4   2  13        7.97        5.95      1.74 o
  -4   3  13       61.06       52.03      4.64 o
  -3   3  13        0.79        0.78      1.09 o
  -2   3  13      210.47      189.97      6.66 o
  -1   3  13        0.69        0.34      1.66 o
   0   3  13        0.02        0.87      1.01 o
   1   3  13      262.07      255.30      6.45 o
   2   3  13        4.38        6.60      1.26 o
   3   3  13       25.65       25.85      2.53 o
   4   3  13       76.40       77.74      5.17 o
  -3   4  13       21.67       19.89      2.45 o
  -2   4  13      141.65      139.33      5.93 o
  -1   4  13       21.48       19.30      2.23 o
   0   4  13      220.80      209.70      6.38 o
   1   4  13        9.92       10.03      1.60 o
   2   4  13       58.79       54.15      3.18 o
   3   4  13        1.44        0.29      1.18 o
   4   4  13       23.07       25.90      2.71 o
   5   4  13       86.86       85.58      5.67 o
  -3   5  13      130.87      150.98      6.72 o
  -2   5  13      179.71      156.71      6.56 o
  -1   5  13       70.92       64.05      4.05 o
   0   5  13      442.32      414.22      8.22 o
   1   5  13      100.40       99.39      4.59 o
   2   5  13       13.99       14.36      1.95 o
   3   5  13        9.79        7.01      1.49 o
   4   5  13       94.50       89.77      4.83 o
   5   5  13       52.65       47.90      3.79 o
  -2   6  13       83.04       81.18      4.95 o
  -1   6  13       35.06       33.74      3.08 o
   0   6  13       45.70       42.82      3.33 o
   1   6  13      126.84      128.33      5.28 o
   2   6  13       25.41       26.76      2.57 o
   3   6  13       74.81       70.89      4.70 o
   4   6  13        8.12        6.69      1.56 o
  -1   7  13      100.98      108.97      5.58 o
   0   7  13       82.39       80.26      4.63 o
   1   7  13        0.92        0.93      0.90 o
   2   7  13      281.19      268.32      7.95 o
   3   7  13       20.06       23.17      2.87 o
   4   7  13       92.43       99.29      6.98 o
   0   8  13       85.58       98.58      6.36 o
   1   8  13       70.49       75.91      6.50 o
   2   8  13        0.29        1.08      1.21 o
   3   8  13       88.66       88.98      5.53 o
  -2  -1  14        1.14        2.19      1.17 o
  -1  -1  14       11.19       12.17      1.89 o
   0  -1  14      178.66      205.57      5.87 o
   1  -1  14        4.38        7.58      1.63 o
  -3   0  14       33.03       34.98      3.28 o
  -2   0  14        1.28        0.00      0.92 o
  -1   0  14      127.97      137.58      5.04 o
   0   0  14       85.67       85.27      4.12 o
   1   0  14       46.79       55.30      3.21 o
   2   0  14      166.77      202.59      6.87 o
  -3   1  14       94.11      101.81      5.48 o
  -2   1  14       13.39       11.41      1.77 o
  -1   1  14       59.78       71.19      4.34 o
   0   1  14       54.34       52.43      3.21 o
   1   1  14       18.49       14.39      1.87 o
   2   1  14       34.30       29.79      2.85 o
  -3   2  14       38.62       42.21      3.85 o
  -2   2  14        3.09        3.99      1.60 o
  -1   2  14      111.13      106.26      5.02 o
   0   2  14        0.75        0.00      0.89 o
   1   2  14       37.12       36.06      2.98 o
   2   2  14       61.67       59.57      3.96 o
   3   2  14       37.06       36.94      4.36 o
  -3   3  14       35.89       46.65      3.69 o
  -2   3  14      200.41      194.36      8.03 o
  -1   3  14       18.65       20.33      2.60 o
   0   3  14        2.75        1.27      1.02 o
   1   3  14      208.48      215.91      6.28 o
   2   3  14        1.23        0.20      0.95 o
   3   3  14      188.83      190.86      7.01 o
  -2   4  14       77.34       78.43      5.28 o
  -1   4  14       14.99       17.22      2.59 o
   0   4  14       10.85       13.68      2.29 o
   1   4  14       29.52       27.06      2.56 o
   2   4  14      345.34      349.92      8.29 o
   3   4  14       72.97       67.21      4.23 o
  -2   5  14        6.85        6.85      1.90 o
  -1   5  14       32.56       43.55      3.48 o
   0   5  14      282.43      259.46      9.57 o
   1   5  14      178.17      169.06      6.24 o
   2   5  14       21.32       17.86      2.21 o
   3   5  14       42.71       43.59      3.83 o
  -1   6  14       16.45       19.93      2.99 o
   0   6  14       13.45        5.61      1.76 o
   1   6  14        4.63        6.78      1.55 o
   2   6  14        0.29        0.29      1.14 o
   3   6  14        1.97        4.83      1.55 o
   0   7  14        1.47        1.56      1.17 o
   1   7  14       21.07       29.33      2.77 o
   2   7  14        9.07       11.07      2.18 o
  -1   1  15        3.15        1.22      1.36 o
   0   1  15       19.57       15.16      1.93 o
  -1   2  15        0.04        0.00      1.05 o
   0   2  15        0.14        0.00      1.23 o
   1   2  15       89.82       86.09      4.86 o
  -1   3  15       24.44       22.01      2.91 o
   0   3  15       43.29       39.55      3.80 o
   1   3  15       17.02       20.93      2.90 o
   2   3  15        1.08        0.00      2.24 o
  -1   4  15       54.79       41.58      5.29 o
   0   4  15      144.36      145.62      7.24 o
   1   4  15       14.96       16.91      2.23 o
   2   4  15      156.38      159.18      6.56 o
   0   5  15       41.44       48.80      4.39 o
   1   5  15      319.28      322.76     11.55 o
   2   5  15        0.53        0.33      1.33 o
 
